# Supplementary material for: The distribution of antibiotic use and its association with antibiotic resistance
Source: eLife. 2018 Dec 18;7:e39435. doi: 10.7554/eLife.39435 (PMC6307856; doi:10.7554/eLife.39435)
Supplement: Figure 3—source data 1. — For each data source (MarketScan or Medicare), data subset or population among MarketScan records, state (with masked ID), and drug group, annual first and repeat claims per 1000 members. Main: main data set. Children: members at most 15 years old. Days supply: first and repeat use are reported as days supply, not claims. Multiyear: among members in the data for all four data years. [file elife-39435-fig3-data1.tds]

source	data	state_id	drug_group	first_use	repeat_use
marketscan	children	stateBFU	beta_lactam	0.128185	0.054859
marketscan	children	stateBFU	cephalosporin	0.043173	0.011152
marketscan	children	stateBFU	macrolide	0.088406	0.025293
marketscan	children	stateBFU	nitrofurantoin	0.001202	6.93e-4
marketscan	children	stateBFU	overall	0.222813	0.202585
marketscan	children	stateBFU	quinolone	0.013044	0.00255
marketscan	children	stateBFU	tetracycline	0.009992	0.022081
marketscan	children	stateBFU	tmpsmx	0.017263	0.007504
marketscan	children	stateCCZ	beta_lactam	0.275921	0.17325
marketscan	children	stateCCZ	cephalosporin	0.164799	0.087618
marketscan	children	stateCCZ	macrolide	0.166592	0.078857
marketscan	children	stateCCZ	nitrofurantoin	0.002346	0.001807
marketscan	children	stateCCZ	overall	0.440129	0.653268
marketscan	children	stateCCZ	quinolone	0.030906	0.00383
marketscan	children	stateCCZ	tetracycline	0.017917	0.033142
marketscan	children	stateCCZ	tmpsmx	0.041933	0.01448
marketscan	children	stateCUX	beta_lactam	0.22277	0.118832
marketscan	children	stateCUX	cephalosporin	0.091947	0.034876
marketscan	children	stateCUX	macrolide	0.124685	0.048563
marketscan	children	stateCUX	nitrofurantoin	0.001641	0.001422
marketscan	children	stateCUX	overall	0.354836	0.393835
marketscan	children	stateCUX	quinolone	0.027752	0.003673
marketscan	children	stateCUX	tetracycline	0.01273	0.025826000000000002
marketscan	children	stateCUX	tmpsmx	0.02169	0.012264
marketscan	children	stateCWD	beta_lactam	0.210408	0.103879
marketscan	children	stateCWD	cephalosporin	0.12174	0.050611
marketscan	children	stateCWD	macrolide	0.131937	0.051205
marketscan	children	stateCWD	nitrofurantoin	0.001404	0.001455
marketscan	children	stateCWD	overall	0.367375	0.438527
marketscan	children	stateCWD	quinolone	0.034951	0.00957
marketscan	children	stateCWD	tetracycline	0.015625	0.033048
marketscan	children	stateCWD	tmpsmx	0.026552	0.013519
marketscan	children	stateCYL	beta_lactam	0.257756	0.146297
marketscan	children	stateCYL	cephalosporin	0.160696	0.079496
marketscan	children	stateCYL	macrolide	0.163892	0.071263
marketscan	children	stateCYL	nitrofurantoin	0.002143	0.001563
marketscan	children	stateCYL	overall	0.439014	0.583692
marketscan	children	stateCYL	quinolone	0.033689	0.005138
marketscan	children	stateCYL	tetracycline	0.017699	0.027466
marketscan	children	stateCYL	tmpsmx	0.041453	0.014154
marketscan	children	stateELN	beta_lactam	0.10931	0.048959
marketscan	children	stateELN	cephalosporin	0.045459	0.01081
marketscan	children	stateELN	macrolide	0.064135	0.023382
marketscan	children	stateELN	nitrofurantoin	0.002531	0.001926
marketscan	children	stateELN	overall	0.187387	0.16199
marketscan	children	stateELN	quinolone	0.019269	7.41e-4
marketscan	children	stateELN	tetracycline	0.005553	0.003942
marketscan	children	stateELN	tmpsmx	0.012402	9.57e-4
marketscan	children	stateEPB	beta_lactam	0.25388	0.132317
marketscan	children	stateEPB	cephalosporin	0.150098	0.068498
marketscan	children	stateEPB	macrolide	0.153846	0.056294
marketscan	children	stateEPB	nitrofurantoin	0.001866	0.001257
marketscan	children	stateEPB	overall	0.428574	0.522772
marketscan	children	stateEPB	quinolone	0.038184	0.005076
marketscan	children	stateEPB	tetracycline	0.015225	0.025053
marketscan	children	stateEPB	tmpsmx	0.038657	0.011094
marketscan	children	stateERZ	beta_lactam	0.210324	0.112167
marketscan	children	stateERZ	cephalosporin	0.114175	0.047742
marketscan	children	stateERZ	macrolide	0.143832	0.05925
marketscan	children	stateERZ	nitrofurantoin	0.001537	0.001382
marketscan	children	stateERZ	overall	0.365043	0.446889
marketscan	children	stateERZ	quinolone	0.030103	0.007034
marketscan	children	stateERZ	tetracycline	0.014078	0.029749
marketscan	children	stateERZ	tmpsmx	0.02893	0.01163
marketscan	children	stateEVG	beta_lactam	0.211348	0.114186
marketscan	children	stateEVG	cephalosporin	0.070017	0.026829
marketscan	children	stateEVG	macrolide	0.088192	0.027624
marketscan	children	stateEVG	nitrofurantoin	0.00105	0.001314
marketscan	children	stateEVG	overall	0.32255	0.315668
marketscan	children	stateEVG	quinolone	0.027312	0.004915
marketscan	children	stateEVG	tetracycline	0.013993	0.024538
marketscan	children	stateEVG	tmpsmx	0.017234	0.009667
marketscan	children	stateGKW	beta_lactam	0.228372	0.118725
marketscan	children	stateGKW	cephalosporin	0.089993	0.03364
marketscan	children	stateGKW	macrolide	0.137011	0.05278
marketscan	children	stateGKW	nitrofurantoin	0.00169	0.002002
marketscan	children	stateGKW	overall	0.374793	0.408811
marketscan	children	stateGKW	quinolone	0.027587	0.004569
marketscan	children	stateGKW	tetracycline	0.015699	0.029874
marketscan	children	stateGKW	tmpsmx	0.028875	0.012789
marketscan	children	stateGWT	beta_lactam	0.240057	0.125411
marketscan	children	stateGWT	cephalosporin	0.085875	0.025985
marketscan	children	stateGWT	macrolide	0.112949	0.038865
marketscan	children	stateGWT	nitrofurantoin	0.001154	7.48e-4
marketscan	children	stateGWT	overall	0.377495	0.387816
marketscan	children	stateGWT	quinolone	0.053895	0.010387
marketscan	children	stateGWT	tetracycline	0.014323	0.023687
marketscan	children	stateGWT	tmpsmx	0.020954	0.01102
marketscan	children	stateHKT	beta_lactam	0.247732	0.144475
marketscan	children	stateHKT	cephalosporin	0.153875	0.072818
marketscan	children	stateHKT	macrolide	0.174372	0.072672
marketscan	children	stateHKT	nitrofurantoin	0.002577	0.003149
marketscan	children	stateHKT	overall	0.429587	0.587733
marketscan	children	stateHKT	quinolone	0.034537	0.005959
marketscan	children	stateHKT	tetracycline	0.016379	0.021115
marketscan	children	stateHKT	tmpsmx	0.052641	0.015019
marketscan	children	stateHMP	beta_lactam	0.175436	0.095722
marketscan	children	stateHMP	cephalosporin	0.102581	0.047161
marketscan	children	stateHMP	macrolide	0.110008	0.042235
marketscan	children	stateHMP	nitrofurantoin	0.001486	0.001241
marketscan	children	stateHMP	overall	0.300976	0.372182
marketscan	children	stateHMP	quinolone	0.024589	0.003155
marketscan	children	stateHMP	tetracycline	0.01158	0.01816
marketscan	children	stateHMP	tmpsmx	0.028768	0.011037
marketscan	children	stateHQX	beta_lactam	0.214447	0.106377
marketscan	children	stateHQX	cephalosporin	0.103489	0.042835
marketscan	children	stateHQX	macrolide	0.121191	0.04847
marketscan	children	stateHQX	nitrofurantoin	0.001455	0.001773
marketscan	children	stateHQX	overall	0.358114	0.400479
marketscan	children	stateHQX	quinolone	0.028717	0.004346
marketscan	children	stateHQX	tetracycline	0.013404	0.024168
marketscan	children	stateHQX	tmpsmx	0.03443	0.01349
marketscan	children	stateIJE	beta_lactam	0.229266	0.127669
marketscan	children	stateIJE	cephalosporin	0.120937	0.054251
marketscan	children	stateIJE	macrolide	0.133688	0.051152
marketscan	children	stateIJE	nitrofurantoin	0.001545	0.001408
marketscan	children	stateIJE	overall	0.382743	0.464291
marketscan	children	stateIJE	quinolone	0.036194	0.004922
marketscan	children	stateIJE	tetracycline	0.016691	0.027015
marketscan	children	stateIJE	tmpsmx	0.03181	0.010486
marketscan	children	stateIWK	beta_lactam	0.229657	0.121904
marketscan	children	stateIWK	cephalosporin	0.092336	0.03621
marketscan	children	stateIWK	macrolide	0.104427	0.036019
marketscan	children	stateIWK	nitrofurantoin	0.001362	0.00138
marketscan	children	stateIWK	overall	0.352922	0.374603
marketscan	children	stateIWK	quinolone	0.030956	0.004084
marketscan	children	stateIWK	tetracycline	0.013649	0.0238
marketscan	children	stateIWK	tmpsmx	0.022793	0.008948
marketscan	children	stateJBF	beta_lactam	0.191826	0.077877
marketscan	children	stateJBF	cephalosporin	0.091284	0.028155
marketscan	children	stateJBF	macrolide	0.092702	0.027139
marketscan	children	stateJBF	nitrofurantoin	0.001539	8.57e-4
marketscan	children	stateJBF	overall	0.316562	0.27874
marketscan	children	stateJBF	quinolone	0.020815	0.003189
marketscan	children	stateJBF	tetracycline	0.013008	0.026329
marketscan	children	stateJBF	tmpsmx	0.013985	0.006596
marketscan	children	stateKFE	beta_lactam	0.215953	0.094281
marketscan	children	stateKFE	cephalosporin	0.090375	0.027734
marketscan	children	stateKFE	macrolide	0.088751	0.025341
marketscan	children	stateKFE	nitrofurantoin	0.002273	0.002549
marketscan	children	stateKFE	overall	0.334142	0.308805
marketscan	children	stateKFE	quinolone	0.028171	0.004001
marketscan	children	stateKFE	tetracycline	0.013622	0.022202
marketscan	children	stateKFE	tmpsmx	0.018887	0.008805
marketscan	children	stateKPQ	beta_lactam	0.176933	0.11049
marketscan	children	stateKPQ	cephalosporin	0.115087	0.057135
marketscan	children	stateKPQ	macrolide	0.109192	0.050417
marketscan	children	stateKPQ	nitrofurantoin	0.001818	0.001407
marketscan	children	stateKPQ	overall	0.292065	0.419367
marketscan	children	stateKPQ	quinolone	0.019303	0.002691
marketscan	children	stateKPQ	tetracycline	0.010646	0.019357
marketscan	children	stateKPQ	tmpsmx	0.026769	0.010186
marketscan	children	stateLJC	beta_lactam	0.166735	0.082294
marketscan	children	stateLJC	cephalosporin	0.073589	0.027963
marketscan	children	stateLJC	macrolide	0.072135	0.025554
marketscan	children	stateLJC	nitrofurantoin	0.001058	0.001508
marketscan	children	stateLJC	overall	0.269066	0.275183
marketscan	children	stateLJC	quinolone	0.029455	0.004162
marketscan	children	stateLJC	tetracycline	0.013787	0.025115
marketscan	children	stateLJC	tmpsmx	0.013952	0.006942
marketscan	children	stateLMH	beta_lactam	0.155846	0.060513
marketscan	children	stateLMH	cephalosporin	0.052451	0.014951
marketscan	children	stateLMH	macrolide	0.072346	0.018379
marketscan	children	stateLMH	nitrofurantoin	0.001386	0.001511
marketscan	children	stateLMH	overall	0.256806	0.211344
marketscan	children	stateLMH	quinolone	0.017114	0.003039
marketscan	children	stateLMH	tetracycline	0.012914	0.027977
marketscan	children	stateLMH	tmpsmx	0.020718	0.009006
marketscan	children	stateLWR	beta_lactam	0.160288	0.063521
marketscan	children	stateLWR	cephalosporin	0.085626	0.028726
marketscan	children	stateLWR	macrolide	0.092924	0.029197
marketscan	children	stateLWR	nitrofurantoin	0.00127	7.41e-4
marketscan	children	stateLWR	overall	0.278745	0.247042
marketscan	children	stateLWR	quinolone	0.018154	0.002372
marketscan	children	stateLWR	tetracycline	0.008252	0.014341
marketscan	children	stateLWR	tmpsmx	0.015115	0.005258
marketscan	children	stateMMO	beta_lactam	0.228546	0.107366
marketscan	children	stateMMO	cephalosporin	0.107627	0.039004
marketscan	children	stateMMO	macrolide	0.112501	0.035796
marketscan	children	stateMMO	nitrofurantoin	0.001874	0.001712
marketscan	children	stateMMO	overall	0.362393	0.374046
marketscan	children	stateMMO	quinolone	0.034047	0.005177
marketscan	children	stateMMO	tetracycline	0.012227	0.025053
marketscan	children	stateMMO	tmpsmx	0.018735	0.006772
marketscan	children	stateNWF	beta_lactam	0.219106	0.128844
marketscan	children	stateNWF	cephalosporin	0.086579	0.032928
marketscan	children	stateNWF	macrolide	0.099484	0.037029
marketscan	children	stateNWF	nitrofurantoin	0.001095	0.001045
marketscan	children	stateNWF	overall	0.334303	0.379225
marketscan	children	stateNWF	quinolone	0.034408	0.006393
marketscan	children	stateNWF	tetracycline	0.01349	0.023374
marketscan	children	stateNWF	tmpsmx	0.019938	0.009815
marketscan	children	stateOUP	beta_lactam	0.150067	0.05788
marketscan	children	stateOUP	cephalosporin	0.058592	0.016159
marketscan	children	stateOUP	macrolide	0.090971	0.025679
marketscan	children	stateOUP	nitrofurantoin	0.001802	0.001133
marketscan	children	stateOUP	overall	0.265718	0.225597
marketscan	children	stateOUP	quinolone	0.016255	0.002534
marketscan	children	stateOUP	tetracycline	0.014097	0.028798
marketscan	children	stateOUP	tmpsmx	0.019373	0.007975
marketscan	children	stateOYK	beta_lactam	0.155661	0.072945
marketscan	children	stateOYK	cephalosporin	0.050194	0.016978
marketscan	children	stateOYK	macrolide	0.072937	0.024638
marketscan	children	stateOYK	nitrofurantoin	0.00116	0.001313
marketscan	children	stateOYK	overall	0.244521	0.223318
marketscan	children	stateOYK	quinolone	0.018752	0.002612
marketscan	children	stateOYK	tetracycline	0.011965	0.018354
marketscan	children	stateOYK	tmpsmx	0.013911	0.00642
marketscan	children	statePIO	beta_lactam	0.189249	0.079875
marketscan	children	statePIO	cephalosporin	0.063859	0.017602
marketscan	children	statePIO	macrolide	0.11244	0.036297
marketscan	children	statePIO	nitrofurantoin	0.001865	0.001455
marketscan	children	statePIO	overall	0.324204	0.274305
marketscan	children	statePIO	quinolone	0.019505	0.002331
marketscan	children	statePIO	tetracycline	0.017372	0.025866
marketscan	children	statePIO	tmpsmx	0.022635	0.008158
marketscan	children	statePJJ	beta_lactam	0.234612	0.126644
marketscan	children	statePJJ	cephalosporin	0.134266	0.058962
marketscan	children	statePJJ	macrolide	0.154103	0.061611
marketscan	children	statePJJ	nitrofurantoin	0.002447	0.001137
marketscan	children	statePJJ	overall	0.400562	0.512286
marketscan	children	statePJJ	quinolone	0.03466	0.006497
marketscan	children	statePJJ	tetracycline	0.014879	0.02333
marketscan	children	statePJJ	tmpsmx	0.04595	0.01375
marketscan	children	stateQES	beta_lactam	0.218085	0.118815
marketscan	children	stateQES	cephalosporin	0.096313	0.03807
marketscan	children	stateQES	macrolide	0.116251	0.043453
marketscan	children	stateQES	nitrofurantoin	9.09e-4	9.08e-4
marketscan	children	stateQES	overall	0.348919	0.380348
marketscan	children	stateQES	quinolone	0.041725	0.006811
marketscan	children	stateQES	tetracycline	0.011	0.019014
marketscan	children	stateQES	tmpsmx	0.012283	0.005631
marketscan	children	stateRHV	beta_lactam	0.245656	0.146039
marketscan	children	stateRHV	cephalosporin	0.17453	0.094882
marketscan	children	stateRHV	macrolide	0.19778	0.095253
marketscan	children	stateRHV	nitrofurantoin	0.00227	0.00165
marketscan	children	stateRHV	overall	0.450533	0.652369
marketscan	children	stateRHV	quinolone	0.029402	0.003963
marketscan	children	stateRHV	tetracycline	0.015446	0.0194
marketscan	children	stateRHV	tmpsmx	0.060512	0.01612
marketscan	children	stateSHP	beta_lactam	0.229122	0.121781
marketscan	children	stateSHP	cephalosporin	0.123606	0.054537
marketscan	children	stateSHP	macrolide	0.119403	0.040088
marketscan	children	stateSHP	nitrofurantoin	0.001853	0.001692
marketscan	children	stateSHP	overall	0.375207	0.432473
marketscan	children	stateSHP	quinolone	0.033308	0.004505
marketscan	children	stateSHP	tetracycline	0.015043	0.025427
marketscan	children	stateSHP	tmpsmx	0.02804	0.009276
marketscan	children	stateSLZ	beta_lactam	0.210033	0.125432
marketscan	children	stateSLZ	cephalosporin	0.135107	0.072207
marketscan	children	stateSLZ	macrolide	0.174937	0.086133
marketscan	children	stateSLZ	nitrofurantoin	0.001867	0.002073
marketscan	children	stateSLZ	overall	0.37938	0.580963
marketscan	children	stateSLZ	quinolone	0.037547	0.006068
marketscan	children	stateSLZ	tetracycline	0.01502	0.020314
marketscan	children	stateSLZ	tmpsmx	0.055822	0.017784
marketscan	children	stateSNB	beta_lactam	0.232949	0.123867
marketscan	children	stateSNB	cephalosporin	0.124729	0.056071
marketscan	children	stateSNB	macrolide	0.118832	0.043268
marketscan	children	stateSNB	nitrofurantoin	0.001965	0.002313
marketscan	children	stateSNB	overall	0.376268	0.439734
marketscan	children	stateSNB	quinolone	0.032247	0.004591
marketscan	children	stateSNB	tetracycline	0.014055	0.024415
marketscan	children	stateSNB	tmpsmx	0.025812	0.010887
marketscan	children	stateSTP	beta_lactam	0.168606	0.091497
marketscan	children	stateSTP	cephalosporin	0.087863	0.037748
marketscan	children	stateSTP	macrolide	0.09146	0.036801
marketscan	children	stateSTP	nitrofurantoin	0.001302	0.001211
marketscan	children	stateSTP	overall	0.275371	0.326944
marketscan	children	stateSTP	quinolone	0.019697	0.00285
marketscan	children	stateSTP	tetracycline	0.010297	0.019043
marketscan	children	stateSTP	tmpsmx	0.023416	0.010523
marketscan	children	stateTGK	beta_lactam	0.139304	0.049599
marketscan	children	stateTGK	cephalosporin	0.05635	0.016693
marketscan	children	stateTGK	macrolide	0.082371	0.022604
marketscan	children	stateTGK	nitrofurantoin	0.001308	9.35e-4
marketscan	children	stateTGK	overall	0.24737	0.195142
marketscan	children	stateTGK	quinolone	0.0217	0.002628
marketscan	children	stateTGK	tetracycline	0.009335	0.015723
marketscan	children	stateTGK	tmpsmx	0.019166	0.004796
marketscan	children	stateTMR	beta_lactam	0.213154	0.112385
marketscan	children	stateTMR	cephalosporin	0.085507	0.033965
marketscan	children	stateTMR	macrolide	0.111058	0.037098
marketscan	children	stateTMR	nitrofurantoin	0.001343	0.001481
marketscan	children	stateTMR	overall	0.331334	0.355251
marketscan	children	stateTMR	quinolone	0.02501	0.004665
marketscan	children	stateTMR	tetracycline	0.010664999999999999	0.020308
marketscan	children	stateTMR	tmpsmx	0.018687	0.01126
marketscan	children	stateTOE	beta_lactam	0.182448	0.073964
marketscan	children	stateTOE	cephalosporin	0.075514	0.022044
marketscan	children	stateTOE	macrolide	0.085851	0.024237
marketscan	children	stateTOE	nitrofurantoin	0.001954	0.002013
marketscan	children	stateTOE	overall	0.301605	0.26809500000000003
marketscan	children	stateTOE	quinolone	0.01878	0.002363
marketscan	children	stateTOE	tetracycline	0.015514	0.030393
marketscan	children	stateTOE	tmpsmx	0.023986	0.010639
marketscan	children	stateUEQ	beta_lactam	0.283512	0.162625
marketscan	children	stateUEQ	cephalosporin	0.123778	0.048197
marketscan	children	stateUEQ	macrolide	0.131457	0.047042
marketscan	children	stateUEQ	nitrofurantoin	0.002051	0.002591
marketscan	children	stateUEQ	overall	0.431894	0.485218
marketscan	children	stateUEQ	quinolone	0.038279	0.004522
marketscan	children	stateUEQ	tetracycline	0.01407	0.021211
marketscan	children	stateUEQ	tmpsmx	0.026694	0.011083
marketscan	children	stateUMX	beta_lactam	0.137013	0.055239
marketscan	children	stateUMX	cephalosporin	0.054178	0.015409
marketscan	children	stateUMX	macrolide	0.079597	0.025597
marketscan	children	stateUMX	nitrofurantoin	0.001035	7.87e-4
marketscan	children	stateUMX	overall	0.234155	0.205005
marketscan	children	stateUMX	quinolone	0.018901	0.002414
marketscan	children	stateUMX	tetracycline	0.009857	0.01717
marketscan	children	stateUMX	tmpsmx	0.016362	0.005602
marketscan	children	stateUWX	beta_lactam	0.221184	0.120034
marketscan	children	stateUWX	cephalosporin	0.135925	0.063246
marketscan	children	stateUWX	macrolide	0.146559	0.057204
marketscan	children	stateUWX	nitrofurantoin	0.001758	0.001334
marketscan	children	stateUWX	overall	0.38854	0.499543
marketscan	children	stateUWX	quinolone	0.031969	0.006246
marketscan	children	stateUWX	tetracycline	0.015555	0.024331
marketscan	children	stateUWX	tmpsmx	0.047259	0.01548
marketscan	children	stateVIE	beta_lactam	0.171783	0.084075
marketscan	children	stateVIE	cephalosporin	0.066831	0.023754
marketscan	children	stateVIE	macrolide	0.097205	0.031804
marketscan	children	stateVIE	nitrofurantoin	0.001444	0.001658
marketscan	children	stateVIE	overall	0.281173	0.289424
marketscan	children	stateVIE	quinolone	0.025499	0.004362
marketscan	children	stateVIE	tetracycline	0.012219	0.026011
marketscan	children	stateVIE	tmpsmx	0.016361	0.007593
marketscan	children	stateVUS	beta_lactam	0.150132	0.070675
marketscan	children	stateVUS	cephalosporin	0.049001	0.018035
marketscan	children	stateVUS	macrolide	0.077612	0.022941
marketscan	children	stateVUS	nitrofurantoin	0.001239	0.001692
marketscan	children	stateVUS	overall	0.246286	0.219175
marketscan	children	stateVUS	quinolone	0.012178	0.002081
marketscan	children	stateVUS	tetracycline	0.01403	0.024362
marketscan	children	stateVUS	tmpsmx	0.015998	0.005483
marketscan	children	stateWFM	beta_lactam	0.162799	0.069302
marketscan	children	stateWFM	cephalosporin	0.05828	0.016171
marketscan	children	stateWFM	macrolide	0.098663	0.031741
marketscan	children	stateWFM	nitrofurantoin	0.001751	0.00166
marketscan	children	stateWFM	overall	0.26881	0.239681
marketscan	children	stateWFM	quinolone	0.017846	0.002306
marketscan	children	stateWFM	tetracycline	0.009974	0.016289
marketscan	children	stateWFM	tmpsmx	0.015512	0.006197
marketscan	children	stateWPV	beta_lactam	0.169879	0.078966
marketscan	children	stateWPV	cephalosporin	0.089375	0.034612
marketscan	children	stateWPV	macrolide	0.113939	0.039203
marketscan	children	stateWPV	nitrofurantoin	9.59e-4	8.03e-4
marketscan	children	stateWPV	overall	0.301817	0.317063
marketscan	children	stateWPV	quinolone	0.029329	0.003734
marketscan	children	stateWPV	tetracycline	0.011375	0.018714
marketscan	children	stateWPV	tmpsmx	0.021985	0.006008
marketscan	children	stateXYX	beta_lactam	0.228869	0.12784
marketscan	children	stateXYX	cephalosporin	0.115646	0.051932
marketscan	children	stateXYX	macrolide	0.121556	0.045218
marketscan	children	stateXYX	nitrofurantoin	0.001837	0.001467
marketscan	children	stateXYX	overall	0.37451	0.442461
marketscan	children	stateXYX	quinolone	0.030554	0.004063
marketscan	children	stateXYX	tetracycline	0.014889	0.027812
marketscan	children	stateXYX	tmpsmx	0.032773	0.012515
marketscan	children	stateYJD	beta_lactam	0.185851	0.084754
marketscan	children	stateYJD	cephalosporin	0.091899	0.031002
marketscan	children	stateYJD	macrolide	0.130218	0.042615
marketscan	children	stateYJD	nitrofurantoin	0.002113	6.28e-4
marketscan	children	stateYJD	overall	0.32136	0.324769
marketscan	children	stateYJD	quinolone	0.018395	0.002179
marketscan	children	stateYJD	tetracycline	0.009321	0.015189
marketscan	children	stateYJD	tmpsmx	0.023731	0.008234
marketscan	children	stateYUW	beta_lactam	0.217007	0.120247
marketscan	children	stateYUW	cephalosporin	0.137031	0.072513
marketscan	children	stateYUW	macrolide	0.114624	0.03863
marketscan	children	stateYUW	nitrofurantoin	0.001708	0.001596
marketscan	children	stateYUW	overall	0.366497	0.458234
marketscan	children	stateYUW	quinolone	0.033377	0.004506
marketscan	children	stateYUW	tetracycline	0.012616	0.023068
marketscan	children	stateYUW	tmpsmx	0.033378	0.014431
marketscan	children	stateYVE	beta_lactam	0.194616	0.110285
marketscan	children	stateYVE	cephalosporin	0.092627	0.039402
marketscan	children	stateYVE	macrolide	0.099228	0.038499
marketscan	children	stateYVE	nitrofurantoin	0.001091	0.001368
marketscan	children	stateYVE	overall	0.310068	0.349828
marketscan	children	stateYVE	quinolone	0.030778	0.004449
marketscan	children	stateYVE	tetracycline	0.010016	0.016159
marketscan	children	stateYVE	tmpsmx	0.014517	0.006861
marketscan	children	stateYWF	beta_lactam	0.202685	0.107089
marketscan	children	stateYWF	cephalosporin	0.106119	0.04815
marketscan	children	stateYWF	macrolide	0.126069	0.049079
marketscan	children	stateYWF	nitrofurantoin	0.002372	0.003213
marketscan	children	stateYWF	overall	0.340344	0.400808
marketscan	children	stateYWF	quinolone	0.0256	0.004467
marketscan	children	stateYWF	tetracycline	0.008982	0.016847
marketscan	children	stateYWF	tmpsmx	0.025612	0.014869
marketscan	children	stateZWS	beta_lactam	0.19771	0.100421
marketscan	children	stateZWS	cephalosporin	0.090798	0.035547
marketscan	children	stateZWS	macrolide	0.10526	0.039711
marketscan	children	stateZWS	nitrofurantoin	0.00134	0.001274
marketscan	children	stateZWS	overall	0.321589	0.351958
marketscan	children	stateZWS	quinolone	0.026481	0.003429
marketscan	children	stateZWS	tetracycline	0.012354	0.023794
marketscan	children	stateZWS	tmpsmx	0.025191	0.010237
marketscan	days_supply	stateBFU	beta_lactam	0.106097	1.343639
marketscan	days_supply	stateBFU	cephalosporin	0.0398	0.42573
marketscan	days_supply	stateBFU	macrolide	0.098392	0.746128
marketscan	days_supply	stateBFU	nitrofurantoin	0.008387	0.156187
marketscan	days_supply	stateBFU	overall	0.244601	5.149396
marketscan	days_supply	stateBFU	quinolone	0.040503	0.468322
marketscan	days_supply	stateBFU	tetracycline	0.025468	1.515871
marketscan	days_supply	stateBFU	tmpsmx	0.023416	0.396069
marketscan	days_supply	stateCCZ	beta_lactam	0.188563	2.479211
marketscan	days_supply	stateCCZ	cephalosporin	0.10966	1.379516
marketscan	days_supply	stateCCZ	macrolide	0.16608	1.296611
marketscan	days_supply	stateCCZ	nitrofurantoin	0.014036	0.284942
marketscan	days_supply	stateCCZ	overall	0.406937	9.189462
marketscan	days_supply	stateCCZ	quinolone	0.087477	1.03753
marketscan	days_supply	stateCCZ	tetracycline	0.036776	1.733185
marketscan	days_supply	stateCCZ	tmpsmx	0.048776	0.73406
marketscan	days_supply	stateCUX	beta_lactam	0.157217	2.116816
marketscan	days_supply	stateCUX	cephalosporin	0.061	0.745621
marketscan	days_supply	stateCUX	macrolide	0.132977	1.070879
marketscan	days_supply	stateCUX	nitrofurantoin	0.012169	0.20477
marketscan	days_supply	stateCUX	overall	0.33526	7.358156
marketscan	days_supply	stateCUX	quinolone	0.062774	0.706169
marketscan	days_supply	stateCUX	tetracycline	0.029271	1.757941
marketscan	days_supply	stateCUX	tmpsmx	0.029147	0.606702
marketscan	days_supply	stateCWD	beta_lactam	0.145414	1.920352
marketscan	days_supply	stateCWD	cephalosporin	0.089151	1.107762
marketscan	days_supply	stateCWD	macrolide	0.12984	1.115274
marketscan	days_supply	stateCWD	nitrofurantoin	0.00891	0.171761
marketscan	days_supply	stateCWD	overall	0.3331	8.114725
marketscan	days_supply	stateCWD	quinolone	0.057619	0.700812
marketscan	days_supply	stateCWD	tetracycline	0.031407	2.205
marketscan	days_supply	stateCWD	tmpsmx	0.031431	0.733091
marketscan	days_supply	stateCYL	beta_lactam	0.188207	2.415507
marketscan	days_supply	stateCYL	cephalosporin	0.109507	1.349023
marketscan	days_supply	stateCYL	macrolide	0.178156	1.458943
marketscan	days_supply	stateCYL	nitrofurantoin	0.017643	0.372862
marketscan	days_supply	stateCYL	overall	0.434138	9.809551
marketscan	days_supply	stateCYL	quinolone	0.095148	1.143631
marketscan	days_supply	stateCYL	tetracycline	0.048712	1.993911
marketscan	days_supply	stateCYL	tmpsmx	0.052652	0.819797
marketscan	days_supply	stateELN	beta_lactam	0.072677	0.839653
marketscan	days_supply	stateELN	cephalosporin	0.031247	0.317772
marketscan	days_supply	stateELN	macrolide	0.085184	0.625495
marketscan	days_supply	stateELN	nitrofurantoin	0.009827	0.235827
marketscan	days_supply	stateELN	overall	0.205601	4.05925
marketscan	days_supply	stateELN	quinolone	0.053582	0.628452
marketscan	days_supply	stateELN	tetracycline	0.020363	1.021796
marketscan	days_supply	stateELN	tmpsmx	0.021809	0.301166
marketscan	days_supply	stateEPB	beta_lactam	0.17658	2.211006
marketscan	days_supply	stateEPB	cephalosporin	0.095787	1.136129
marketscan	days_supply	stateEPB	macrolide	0.166256	1.295088
marketscan	days_supply	stateEPB	nitrofurantoin	0.017268	0.295787
marketscan	days_supply	stateEPB	overall	0.408408	8.761935
marketscan	days_supply	stateEPB	quinolone	0.088038	1.005948
marketscan	days_supply	stateEPB	tetracycline	0.039151	1.863204
marketscan	days_supply	stateEPB	tmpsmx	0.046175	0.733956
marketscan	days_supply	stateERZ	beta_lactam	0.143781	1.925103
marketscan	days_supply	stateERZ	cephalosporin	0.078574	0.994891
marketscan	days_supply	stateERZ	macrolide	0.126282	1.020317
marketscan	days_supply	stateERZ	nitrofurantoin	0.009775	0.204387
marketscan	days_supply	stateERZ	overall	0.325084	7.462338
marketscan	days_supply	stateERZ	quinolone	0.058084	0.68123
marketscan	days_supply	stateERZ	tetracycline	0.030033	1.860294
marketscan	days_supply	stateERZ	tmpsmx	0.034576	0.620129
marketscan	days_supply	stateEVG	beta_lactam	0.137038	1.751861
marketscan	days_supply	stateEVG	cephalosporin	0.046503	0.662517
marketscan	days_supply	stateEVG	macrolide	0.0993	0.823609
marketscan	days_supply	stateEVG	nitrofurantoin	0.010795	0.162525
marketscan	days_supply	stateEVG	overall	0.29744	6.348015
marketscan	days_supply	stateEVG	quinolone	0.051455	0.55028
marketscan	days_supply	stateEVG	tetracycline	0.036129	1.83562
marketscan	days_supply	stateEVG	tmpsmx	0.025681	0.452149
marketscan	days_supply	stateGKW	beta_lactam	0.161751	2.052173
marketscan	days_supply	stateGKW	cephalosporin	0.070627	0.906197
marketscan	days_supply	stateGKW	macrolide	0.149589	1.248976
marketscan	days_supply	stateGKW	nitrofurantoin	0.011346	0.226279
marketscan	days_supply	stateGKW	overall	0.369326	8.116342
marketscan	days_supply	stateGKW	quinolone	0.066841	0.796569
marketscan	days_supply	stateGKW	tetracycline	0.0349	2.058284
marketscan	days_supply	stateGKW	tmpsmx	0.039848	0.662298
marketscan	days_supply	stateGWT	beta_lactam	0.16386	1.942423
marketscan	days_supply	stateGWT	cephalosporin	0.059853	0.708519
marketscan	days_supply	stateGWT	macrolide	0.140847	1.112106
marketscan	days_supply	stateGWT	nitrofurantoin	0.012532	0.190697
marketscan	days_supply	stateGWT	overall	0.371201	7.632321
marketscan	days_supply	stateGWT	quinolone	0.082948	0.89191
marketscan	days_supply	stateGWT	tetracycline	0.04033	2.122311
marketscan	days_supply	stateGWT	tmpsmx	0.029983	0.505204
marketscan	days_supply	stateHKT	beta_lactam	0.175059	2.179492
marketscan	days_supply	stateHKT	cephalosporin	0.11444	1.328642
marketscan	days_supply	stateHKT	macrolide	0.184309	1.511082
marketscan	days_supply	stateHKT	nitrofurantoin	0.017412	0.345049
marketscan	days_supply	stateHKT	overall	0.429885	9.381658
marketscan	days_supply	stateHKT	quinolone	0.104714	1.214221
marketscan	days_supply	stateHKT	tetracycline	0.047619	1.658104
marketscan	days_supply	stateHKT	tmpsmx	0.061478	0.869946
marketscan	days_supply	stateHMP	beta_lactam	0.125007	1.55287
marketscan	days_supply	stateHMP	cephalosporin	0.066069	0.791879
marketscan	days_supply	stateHMP	macrolide	0.117413	0.898905
marketscan	days_supply	stateHMP	nitrofurantoin	0.011582	0.231654
marketscan	days_supply	stateHMP	overall	0.290641	6.247284
marketscan	days_supply	stateHMP	quinolone	0.063766	0.752292
marketscan	days_supply	stateHMP	tetracycline	0.030952	1.311066
marketscan	days_supply	stateHMP	tmpsmx	0.034136	0.55036
marketscan	days_supply	stateHQX	beta_lactam	0.156335	2.018798
marketscan	days_supply	stateHQX	cephalosporin	0.082748	1.191519
marketscan	days_supply	stateHQX	macrolide	0.129604	1.064327
marketscan	days_supply	stateHQX	nitrofurantoin	0.010882	0.225619
marketscan	days_supply	stateHQX	overall	0.345762	7.933637
marketscan	days_supply	stateHQX	quinolone	0.063769	0.780149
marketscan	days_supply	stateHQX	tetracycline	0.036583	1.741153
marketscan	days_supply	stateHQX	tmpsmx	0.040071	0.738008
marketscan	days_supply	stateIJE	beta_lactam	0.162953	2.043575
marketscan	days_supply	stateIJE	cephalosporin	0.081839	0.964729
marketscan	days_supply	stateIJE	macrolide	0.150187	1.165243
marketscan	days_supply	stateIJE	nitrofurantoin	0.015347	0.242235
marketscan	days_supply	stateIJE	overall	0.379562	7.945508
marketscan	days_supply	stateIJE	quinolone	0.083489	0.970356
marketscan	days_supply	stateIJE	tetracycline	0.042191	1.741724
marketscan	days_supply	stateIJE	tmpsmx	0.041258	0.619992
marketscan	days_supply	stateIWK	beta_lactam	0.160673	2.06934
marketscan	days_supply	stateIWK	cephalosporin	0.062916	0.785182
marketscan	days_supply	stateIWK	macrolide	0.12671	1.040362
marketscan	days_supply	stateIWK	nitrofurantoin	0.013745	0.220932
marketscan	days_supply	stateIWK	overall	0.345785	7.510298
marketscan	days_supply	stateIWK	quinolone	0.069726	0.80565
marketscan	days_supply	stateIWK	tetracycline	0.03578	1.900226
marketscan	days_supply	stateIWK	tmpsmx	0.032211	0.532638
marketscan	days_supply	stateJBF	beta_lactam	0.140331	1.751212
marketscan	days_supply	stateJBF	cephalosporin	0.064053	0.733747
marketscan	days_supply	stateJBF	macrolide	0.109921	0.899476
marketscan	days_supply	stateJBF	nitrofurantoin	0.014102	0.230101
marketscan	days_supply	stateJBF	overall	0.307659	6.564428
marketscan	days_supply	stateJBF	quinolone	0.052291	0.601695
marketscan	days_supply	stateJBF	tetracycline	0.029941	1.785134
marketscan	days_supply	stateJBF	tmpsmx	0.023421	0.43673
marketscan	days_supply	stateKFE	beta_lactam	0.179128	2.546895
marketscan	days_supply	stateKFE	cephalosporin	0.087207	1.093211
marketscan	days_supply	stateKFE	macrolide	0.117843	0.91755
marketscan	days_supply	stateKFE	nitrofurantoin	0.017815	0.349606
marketscan	days_supply	stateKFE	overall	0.355577	8.199758
marketscan	days_supply	stateKFE	quinolone	0.058546	0.714776
marketscan	days_supply	stateKFE	tetracycline	0.030577	1.788452
marketscan	days_supply	stateKFE	tmpsmx	0.029363	0.624378
marketscan	days_supply	stateKPQ	beta_lactam	0.127003	1.708382
marketscan	days_supply	stateKPQ	cephalosporin	0.076669	0.973795
marketscan	days_supply	stateKPQ	macrolide	0.110883	0.925519
marketscan	days_supply	stateKPQ	nitrofurantoin	0.008951	0.213573
marketscan	days_supply	stateKPQ	overall	0.274064	6.432244
marketscan	days_supply	stateKPQ	quinolone	0.058297	0.73553
marketscan	days_supply	stateKPQ	tetracycline	0.022185	1.15964
marketscan	days_supply	stateKPQ	tmpsmx	0.031923	0.553993
marketscan	days_supply	stateLJC	beta_lactam	0.111608	1.350622
marketscan	days_supply	stateLJC	cephalosporin	0.050369	0.624428
marketscan	days_supply	stateLJC	macrolide	0.098972	0.797005
marketscan	days_supply	stateLJC	nitrofurantoin	0.010868	0.189338
marketscan	days_supply	stateLJC	overall	0.262444	5.57338
marketscan	days_supply	stateLJC	quinolone	0.052537	0.57062
marketscan	days_supply	stateLJC	tetracycline	0.031494	1.596416
marketscan	days_supply	stateLJC	tmpsmx	0.019153	0.332425
marketscan	days_supply	stateLMH	beta_lactam	0.115454	1.349776
marketscan	days_supply	stateLMH	cephalosporin	0.042686	0.476589
marketscan	days_supply	stateLMH	macrolide	0.090478	0.77622
marketscan	days_supply	stateLMH	nitrofurantoin	0.010372	0.230724
marketscan	days_supply	stateLMH	overall	0.268019	5.934943
marketscan	days_supply	stateLMH	quinolone	0.045789	0.48949
marketscan	days_supply	stateLMH	tetracycline	0.030104	2.030236
marketscan	days_supply	stateLMH	tmpsmx	0.028889	0.486178
marketscan	days_supply	stateLWR	beta_lactam	0.137271	1.591433
marketscan	days_supply	stateLWR	cephalosporin	0.060325	0.655487
marketscan	days_supply	stateLWR	macrolide	0.120682	0.93478000000000006
marketscan	days_supply	stateLWR	nitrofurantoin	0.01261	0.218789
marketscan	days_supply	stateLWR	overall	0.306064	5.920196
marketscan	days_supply	stateLWR	quinolone	0.062921	0.720495
marketscan	days_supply	stateLWR	tetracycline	0.024741	1.261407
marketscan	days_supply	stateLWR	tmpsmx	0.02534	0.399998
marketscan	days_supply	stateMMO	beta_lactam	0.165755	2.05081
marketscan	days_supply	stateMMO	cephalosporin	0.073204	0.838378
marketscan	days_supply	stateMMO	macrolide	0.132735	1.020403
marketscan	days_supply	stateMMO	nitrofurantoin	0.014752	0.258491
marketscan	days_supply	stateMMO	overall	0.350021	7.155673
marketscan	days_supply	stateMMO	quinolone	0.066197	0.737359
marketscan	days_supply	stateMMO	tetracycline	0.029358	1.601601
marketscan	days_supply	stateMMO	tmpsmx	0.029512	0.487171
marketscan	days_supply	stateNWF	beta_lactam	0.145966	1.893624
marketscan	days_supply	stateNWF	cephalosporin	0.060409	0.727083
marketscan	days_supply	stateNWF	macrolide	0.116769	0.922084
marketscan	days_supply	stateNWF	nitrofurantoin	0.009275	0.173858
marketscan	days_supply	stateNWF	overall	0.310864	6.706289
marketscan	days_supply	stateNWF	quinolone	0.059789	0.719221
marketscan	days_supply	stateNWF	tetracycline	0.03167	1.600489
marketscan	days_supply	stateNWF	tmpsmx	0.027919	0.529024
marketscan	days_supply	stateOUP	beta_lactam	0.122603	1.57422
marketscan	days_supply	stateOUP	cephalosporin	0.055293	0.655558
marketscan	days_supply	stateOUP	macrolide	0.107235	0.894876
marketscan	days_supply	stateOUP	nitrofurantoin	0.013417	0.239206
marketscan	days_supply	stateOUP	overall	0.292622	6.768127
marketscan	days_supply	stateOUP	quinolone	0.050512	0.576195
marketscan	days_supply	stateOUP	tetracycline	0.032467	2.200588
marketscan	days_supply	stateOUP	tmpsmx	0.030292	0.508314
marketscan	days_supply	stateOYK	beta_lactam	0.102076	1.263066
marketscan	days_supply	stateOYK	cephalosporin	0.03692	0.459613
marketscan	days_supply	stateOYK	macrolide	0.07942	0.671541
marketscan	days_supply	stateOYK	nitrofurantoin	0.008069	0.14099
marketscan	days_supply	stateOYK	overall	0.226085	4.667529
marketscan	days_supply	stateOYK	quinolone	0.039439	0.42922
marketscan	days_supply	stateOYK	tetracycline	0.027381	1.295696
marketscan	days_supply	stateOYK	tmpsmx	0.02023	0.319953
marketscan	days_supply	statePIO	beta_lactam	0.131351	1.547259
marketscan	days_supply	statePIO	cephalosporin	0.046147	0.523863
marketscan	days_supply	statePIO	macrolide	0.122018	0.956457
marketscan	days_supply	statePIO	nitrofurantoin	0.012189	0.250282
marketscan	days_supply	statePIO	overall	0.319931	6.391264
marketscan	days_supply	statePIO	quinolone	0.052609	0.543885
marketscan	days_supply	statePIO	tetracycline	0.039869	1.953867
marketscan	days_supply	statePIO	tmpsmx	0.032599	0.498814
marketscan	days_supply	statePJJ	beta_lactam	0.170537	2.176272
marketscan	days_supply	statePJJ	cephalosporin	0.095974	1.138993
marketscan	days_supply	statePJJ	macrolide	0.161355	1.211183
marketscan	days_supply	statePJJ	nitrofurantoin	0.015448	0.328716
marketscan	days_supply	statePJJ	overall	0.392292	8.580055
marketscan	days_supply	statePJJ	quinolone	0.083131	0.962693
marketscan	days_supply	statePJJ	tetracycline	0.037603	1.716274
marketscan	days_supply	statePJJ	tmpsmx	0.052278	0.821932
marketscan	days_supply	stateQES	beta_lactam	0.15202	1.880274
marketscan	days_supply	stateQES	cephalosporin	0.063089	0.749312
marketscan	days_supply	stateQES	macrolide	0.133224	1.022913
marketscan	days_supply	stateQES	nitrofurantoin	0.011271	0.162704
marketscan	days_supply	stateQES	overall	0.333569	6.646826
marketscan	days_supply	stateQES	quinolone	0.073824	0.848334
marketscan	days_supply	stateQES	tetracycline	0.029439	1.497491
marketscan	days_supply	stateQES	tmpsmx	0.019187	0.337336
marketscan	days_supply	stateRHV	beta_lactam	0.17236	2.130433
marketscan	days_supply	stateRHV	cephalosporin	0.110814	1.355583
marketscan	days_supply	stateRHV	macrolide	0.19356400000000001	1.563964
marketscan	days_supply	stateRHV	nitrofurantoin	0.01893	0.316121
marketscan	days_supply	stateRHV	overall	0.435177	9.058367
marketscan	days_supply	stateRHV	quinolone	0.095927	1.17279
marketscan	days_supply	stateRHV	tetracycline	0.047982	1.402144
marketscan	days_supply	stateRHV	tmpsmx	0.06305	0.849905
marketscan	days_supply	stateSHP	beta_lactam	0.162516	2.045153
marketscan	days_supply	stateSHP	cephalosporin	0.07961	0.953979
marketscan	days_supply	stateSHP	macrolide	0.138988	1.084771
marketscan	days_supply	stateSHP	nitrofurantoin	0.016612	0.316246
marketscan	days_supply	stateSHP	overall	0.36891	7.937092
marketscan	days_supply	stateSHP	quinolone	0.078411	0.914489
marketscan	days_supply	stateSHP	tetracycline	0.042368	1.848215
marketscan	days_supply	stateSHP	tmpsmx	0.036524	0.588147
marketscan	days_supply	stateSLZ	beta_lactam	0.142419	1.733582
marketscan	days_supply	stateSLZ	cephalosporin	0.079548	0.954014
marketscan	days_supply	stateSLZ	macrolide	0.158406	1.203162
marketscan	days_supply	stateSLZ	nitrofurantoin	0.014364	0.291409
marketscan	days_supply	stateSLZ	overall	0.346676	7.367451
marketscan	days_supply	stateSLZ	quinolone	0.073699	0.887711
marketscan	days_supply	stateSLZ	tetracycline	0.03988	1.342735
marketscan	days_supply	stateSLZ	tmpsmx	0.052709	0.740497
marketscan	days_supply	stateSNB	beta_lactam	0.160181	2.028448
marketscan	days_supply	stateSNB	cephalosporin	0.083433	1.049007
marketscan	days_supply	stateSNB	macrolide	0.135699	1.056921
marketscan	days_supply	stateSNB	nitrofurantoin	0.015075	0.281163
marketscan	days_supply	stateSNB	overall	0.356951	7.871933
marketscan	days_supply	stateSNB	quinolone	0.06945	0.797637
marketscan	days_supply	stateSNB	tetracycline	0.037332	1.851685
marketscan	days_supply	stateSNB	tmpsmx	0.035064	0.627818
marketscan	days_supply	stateSTP	beta_lactam	0.126209	1.703133
marketscan	days_supply	stateSTP	cephalosporin	0.073809	0.952933
marketscan	days_supply	stateSTP	macrolide	0.107223	0.851077
marketscan	days_supply	stateSTP	nitrofurantoin	0.009105	0.18529
marketscan	days_supply	stateSTP	overall	0.282509	6.375097
marketscan	days_supply	stateSTP	quinolone	0.053043	0.634225
marketscan	days_supply	stateSTP	tetracycline	0.02718	1.343157
marketscan	days_supply	stateSTP	tmpsmx	0.030251	0.561
marketscan	days_supply	stateTGK	beta_lactam	0.107966	1.272889
marketscan	days_supply	stateTGK	cephalosporin	0.048388	0.530665
marketscan	days_supply	stateTGK	macrolide	0.110336	0.924212
marketscan	days_supply	stateTGK	nitrofurantoin	0.013408	0.229755
marketscan	days_supply	stateTGK	overall	0.274577	5.486722
marketscan	days_supply	stateTGK	quinolone	0.052713	0.578457
marketscan	days_supply	stateTGK	tetracycline	0.022248	1.455102
marketscan	days_supply	stateTGK	tmpsmx	0.02871	0.386449
marketscan	days_supply	stateTMR	beta_lactam	0.134405	1.897995
marketscan	days_supply	stateTMR	cephalosporin	0.054247	0.797266
marketscan	days_supply	stateTMR	macrolide	0.101097	0.855536
marketscan	days_supply	stateTMR	nitrofurantoin	0.009585	0.162031
marketscan	days_supply	stateTMR	overall	0.284917	6.716492
marketscan	days_supply	stateTMR	quinolone	0.046047	0.513794
marketscan	days_supply	stateTMR	tetracycline	0.027423	1.763705
marketscan	days_supply	stateTMR	tmpsmx	0.024248	0.614033
marketscan	days_supply	stateTOE	beta_lactam	0.144433	1.897512
marketscan	days_supply	stateTOE	cephalosporin	0.070615	0.851679
marketscan	days_supply	stateTOE	macrolide	0.104581	0.808883
marketscan	days_supply	stateTOE	nitrofurantoin	0.013594	0.301996
marketscan	days_supply	stateTOE	overall	0.315079	7.279876
marketscan	days_supply	stateTOE	quinolone	0.052652	0.651721
marketscan	days_supply	stateTOE	tetracycline	0.032382	1.9754
marketscan	days_supply	stateTOE	tmpsmx	0.032106	0.657431
marketscan	days_supply	stateUEQ	beta_lactam	0.198914	2.582649
marketscan	days_supply	stateUEQ	cephalosporin	0.080513	1.003293
marketscan	days_supply	stateUEQ	macrolide	0.156291	1.19137
marketscan	days_supply	stateUEQ	nitrofurantoin	0.015955	0.215833
marketscan	days_supply	stateUEQ	overall	0.415048	8.651052
marketscan	days_supply	stateUEQ	quinolone	0.087221	1.005125
marketscan	days_supply	stateUEQ	tetracycline	0.037192	1.724205
marketscan	days_supply	stateUEQ	tmpsmx	0.040802	0.726736
marketscan	days_supply	stateUMX	beta_lactam	0.102314	1.237054
marketscan	days_supply	stateUMX	cephalosporin	0.044243	0.499419
marketscan	days_supply	stateUMX	macrolide	0.090611	0.756089
marketscan	days_supply	stateUMX	nitrofurantoin	0.011576	0.194733
marketscan	days_supply	stateUMX	overall	0.244715	5.090219
marketscan	days_supply	stateUMX	quinolone	0.049204	0.552503
marketscan	days_supply	stateUMX	tetracycline	0.024434	1.367619
marketscan	days_supply	stateUMX	tmpsmx	0.024159	0.380996
marketscan	days_supply	stateUWX	beta_lactam	0.155365	1.939159
marketscan	days_supply	stateUWX	cephalosporin	0.096729	1.202744
marketscan	days_supply	stateUWX	macrolide	0.15205	1.183054
marketscan	days_supply	stateUWX	nitrofurantoin	0.012623	0.263454
marketscan	days_supply	stateUWX	overall	0.375202	8.073474
marketscan	days_supply	stateUWX	quinolone	0.076686	0.89259
marketscan	days_supply	stateUWX	tetracycline	0.042182	1.612893
marketscan	days_supply	stateUWX	tmpsmx	0.051871	0.767301
marketscan	days_supply	stateVIE	beta_lactam	0.119615	1.555842
marketscan	days_supply	stateVIE	cephalosporin	0.045688	0.558143
marketscan	days_supply	stateVIE	macrolide	0.096343	0.795284
marketscan	days_supply	stateVIE	nitrofurantoin	0.009074	0.159923
marketscan	days_supply	stateVIE	overall	0.261888	5.880863
marketscan	days_supply	stateVIE	quinolone	0.04659	0.51677
marketscan	days_supply	stateVIE	tetracycline	0.026957	1.705926
marketscan	days_supply	stateVIE	tmpsmx	0.023512	0.483093
marketscan	days_supply	stateVUS	beta_lactam	0.101622	1.230804
marketscan	days_supply	stateVUS	cephalosporin	0.039534	0.430605
marketscan	days_supply	stateVUS	macrolide	0.089051	0.666336
marketscan	days_supply	stateVUS	nitrofurantoin	0.008632	0.150048
marketscan	days_supply	stateVUS	overall	0.244185	4.738416
marketscan	days_supply	stateVUS	quinolone	0.040138	0.470194
marketscan	days_supply	stateVUS	tetracycline	0.027862	1.312737
marketscan	days_supply	stateVUS	tmpsmx	0.022691	0.392376
marketscan	days_supply	stateWFM	beta_lactam	0.117489	1.42176
marketscan	days_supply	stateWFM	cephalosporin	0.048327	0.533449
marketscan	days_supply	stateWFM	macrolide	0.108439	0.86357
marketscan	days_supply	stateWFM	nitrofurantoin	0.010531	0.202414
marketscan	days_supply	stateWFM	overall	0.264216	5.253393
marketscan	days_supply	stateWFM	quinolone	0.044358	0.508127
marketscan	days_supply	stateWFM	tetracycline	0.026536	1.24773
marketscan	days_supply	stateWFM	tmpsmx	0.023554	0.361337
marketscan	days_supply	stateWPV	beta_lactam	0.127257	1.489487
marketscan	days_supply	stateWPV	cephalosporin	0.054263	0.596169
marketscan	days_supply	stateWPV	macrolide	0.129448	1.002569
marketscan	days_supply	stateWPV	nitrofurantoin	0.011304	0.200107
marketscan	days_supply	stateWPV	overall	0.310509	6.061566
marketscan	days_supply	stateWPV	quinolone	0.070169	0.808212
marketscan	days_supply	stateWPV	tetracycline	0.032094	1.370472
marketscan	days_supply	stateWPV	tmpsmx	0.028818	0.45174
marketscan	days_supply	stateXYX	beta_lactam	0.16092	2.16938
marketscan	days_supply	stateXYX	cephalosporin	0.084282	1.034146
marketscan	days_supply	stateXYX	macrolide	0.140623	1.119791
marketscan	days_supply	stateXYX	nitrofurantoin	0.013073	0.248426
marketscan	days_supply	stateXYX	overall	0.364541	8.195424
marketscan	days_supply	stateXYX	quinolone	0.069737	0.811373
marketscan	days_supply	stateXYX	tetracycline	0.037161	1.904136
marketscan	days_supply	stateXYX	tmpsmx	0.040771	0.726366
marketscan	days_supply	stateYJD	beta_lactam	0.146181	1.847686
marketscan	days_supply	stateYJD	cephalosporin	0.076294	0.882286
marketscan	days_supply	stateYJD	macrolide	0.131423	1.040959
marketscan	days_supply	stateYJD	nitrofurantoin	0.01183	0.215847
marketscan	days_supply	stateYJD	overall	0.318288	6.713782
marketscan	days_supply	stateYJD	quinolone	0.052107	0.630647
marketscan	days_supply	stateYJD	tetracycline	0.027268	1.458004
marketscan	days_supply	stateYJD	tmpsmx	0.032188	0.479416
marketscan	days_supply	stateYUW	beta_lactam	0.153897	2.326788
marketscan	days_supply	stateYUW	cephalosporin	0.092068	1.307301
marketscan	days_supply	stateYUW	macrolide	0.120576	1.025292
marketscan	days_supply	stateYUW	nitrofurantoin	0.010994	0.203075
marketscan	days_supply	stateYUW	overall	0.336082	8.06677
marketscan	days_supply	stateYUW	quinolone	0.062087	0.715429
marketscan	days_supply	stateYUW	tetracycline	0.030475	1.681671
marketscan	days_supply	stateYUW	tmpsmx	0.036843	0.636476
marketscan	days_supply	stateYVE	beta_lactam	0.139168	1.754281
marketscan	days_supply	stateYVE	cephalosporin	0.058275	0.702197
marketscan	days_supply	stateYVE	macrolide	0.123296	1.002449
marketscan	days_supply	stateYVE	nitrofurantoin	0.010734	0.183638
marketscan	days_supply	stateYVE	overall	0.307069	6.33364
marketscan	days_supply	stateYVE	quinolone	0.068538	0.813288
marketscan	days_supply	stateYVE	tetracycline	0.028595	1.336085
marketscan	days_supply	stateYVE	tmpsmx	0.021241	0.399291
marketscan	days_supply	stateYWF	beta_lactam	0.139608	2.12344
marketscan	days_supply	stateYWF	cephalosporin	0.073166	0.978368
marketscan	days_supply	stateYWF	macrolide	0.11832	0.974715
marketscan	days_supply	stateYWF	nitrofurantoin	0.008353	0.155191
marketscan	days_supply	stateYWF	overall	0.30401	6.98595
marketscan	days_supply	stateYWF	quinolone	0.050678	0.570049
marketscan	days_supply	stateYWF	tetracycline	0.023997	1.413244
marketscan	days_supply	stateYWF	tmpsmx	0.02656	0.634271
marketscan	days_supply	stateZWS	beta_lactam	0.141081	1.788479
marketscan	days_supply	stateZWS	cephalosporin	0.065247	0.78391
marketscan	days_supply	stateZWS	macrolide	0.125662	0.986214
marketscan	days_supply	stateZWS	nitrofurantoin	0.011029	0.206669
marketscan	days_supply	stateZWS	overall	0.31755100000000003	6.873394
marketscan	days_supply	stateZWS	quinolone	0.060165	0.709456
marketscan	days_supply	stateZWS	tetracycline	0.031959	1.618794
marketscan	days_supply	stateZWS	tmpsmx	0.034611	0.62772
marketscan	main	stateBFU	beta_lactam	0.106105	0.039813
marketscan	main	stateBFU	cephalosporin	0.039801	0.009854
marketscan	main	stateBFU	macrolide	0.098409	0.031697
marketscan	main	stateBFU	nitrofurantoin	0.008387	0.003732
marketscan	main	stateBFU	overall	0.24463	0.236073
marketscan	main	stateBFU	quinolone	0.040515	0.013659
marketscan	main	stateBFU	tetracycline	0.025468	0.031078
marketscan	main	stateBFU	tmpsmx	0.023419	0.008766
marketscan	main	stateCCZ	beta_lactam	0.188597	0.088481
marketscan	main	stateCCZ	cephalosporin	0.109686	0.040751
marketscan	main	stateCCZ	macrolide	0.166121	0.072215
marketscan	main	stateCCZ	nitrofurantoin	0.014042	0.006468
marketscan	main	stateCCZ	overall	0.406994	0.537142
marketscan	main	stateCCZ	quinolone	0.087507	0.03309
marketscan	main	stateCCZ	tetracycline	0.036784	0.03558
marketscan	main	stateCCZ	tmpsmx	0.048788	0.016025
marketscan	main	stateCUX	beta_lactam	0.157255	0.070513
marketscan	main	stateCUX	cephalosporin	0.061019	0.019273
marketscan	main	stateCUX	macrolide	0.13301	0.05227
marketscan	main	stateCUX	nitrofurantoin	0.012172	0.00487
marketscan	main	stateCUX	overall	0.335339	0.367486
marketscan	main	stateCUX	quinolone	0.062787	0.020943
marketscan	main	stateCUX	tetracycline	0.029279	0.036642
marketscan	main	stateCUX	tmpsmx	0.029157	0.013638
marketscan	main	stateCWD	beta_lactam	0.145434	0.060932
marketscan	main	stateCWD	cephalosporin	0.089151	0.030212
marketscan	main	stateCWD	macrolide	0.12986	0.052291
marketscan	main	stateCWD	nitrofurantoin	0.00891	0.003944
marketscan	main	stateCWD	overall	0.333138	0.391925
marketscan	main	stateCWD	quinolone	0.057625	0.020991
marketscan	main	stateCWD	tetracycline	0.031413	0.046642
marketscan	main	stateCWD	tmpsmx	0.031431	0.016226
marketscan	main	stateCYL	beta_lactam	0.188224	0.083661
marketscan	main	stateCYL	cephalosporin	0.109513	0.038699
marketscan	main	stateCYL	macrolide	0.178173	0.076066
marketscan	main	stateCYL	nitrofurantoin	0.017647	0.008188
marketscan	main	stateCYL	overall	0.434173	0.554478
marketscan	main	stateCYL	quinolone	0.095159	0.03604
marketscan	main	stateCYL	tetracycline	0.048719	0.038593
marketscan	main	stateCYL	tmpsmx	0.052657	0.017313
marketscan	main	stateELN	beta_lactam	0.072786	0.025965
marketscan	main	stateELN	cephalosporin	0.031294	0.00747
marketscan	main	stateELN	macrolide	0.085184	0.029308
marketscan	main	stateELN	nitrofurantoin	0.009889	0.004639
marketscan	main	stateELN	overall	0.205881	0.199221
marketscan	main	stateELN	quinolone	0.053582	0.018902
marketscan	main	stateELN	tetracycline	0.020472	0.017412
marketscan	main	stateELN	tmpsmx	0.021809	0.006389
marketscan	main	stateEPB	beta_lactam	0.176719	0.070986
marketscan	main	stateEPB	cephalosporin	0.095852	0.030787
marketscan	main	stateEPB	macrolide	0.166385	0.06109
marketscan	main	stateEPB	nitrofurantoin	0.01728	0.006424
marketscan	main	stateEPB	overall	0.408705	0.470181
marketscan	main	stateEPB	quinolone	0.0881	0.028721
marketscan	main	stateEPB	tetracycline	0.039182	0.036724
marketscan	main	stateEPB	tmpsmx	0.046207	0.014429
marketscan	main	stateERZ	beta_lactam	0.143823	0.063234
marketscan	main	stateERZ	cephalosporin	0.078591	0.026468
marketscan	main	stateERZ	macrolide	0.12633	0.04845
marketscan	main	stateERZ	nitrofurantoin	0.009783	0.004292
marketscan	main	stateERZ	overall	0.325182	0.371233
marketscan	main	stateERZ	quinolone	0.058112	0.019917
marketscan	main	stateERZ	tetracycline	0.030042	0.039135
marketscan	main	stateERZ	tmpsmx	0.034596	0.013642
marketscan	main	stateEVG	beta_lactam	0.137059	0.056334
marketscan	main	stateEVG	cephalosporin	0.046515	0.015383
marketscan	main	stateEVG	macrolide	0.09932	0.032457
marketscan	main	stateEVG	nitrofurantoin	0.0108	0.00389
marketscan	main	stateEVG	overall	0.297495	0.27988
marketscan	main	stateEVG	quinolone	0.051471	0.01514
marketscan	main	stateEVG	tetracycline	0.036143	0.036665
marketscan	main	stateEVG	tmpsmx	0.02569	0.010508
marketscan	main	stateGKW	beta_lactam	0.161773	0.067831
marketscan	main	stateGKW	cephalosporin	0.070634	0.022083
marketscan	main	stateGKW	macrolide	0.1496	0.058567
marketscan	main	stateGKW	nitrofurantoin	0.011349	0.004668
marketscan	main	stateGKW	overall	0.369362	0.394325
marketscan	main	stateGKW	quinolone	0.066856	0.022124
marketscan	main	stateGKW	tetracycline	0.034906	0.038738
marketscan	main	stateGKW	tmpsmx	0.039858	0.0147
marketscan	main	stateGWT	beta_lactam	0.163879	0.064542
marketscan	main	stateGWT	cephalosporin	0.059865	0.015576
marketscan	main	stateGWT	macrolide	0.140865	0.049163
marketscan	main	stateGWT	nitrofurantoin	0.012532	0.005149
marketscan	main	stateGWT	overall	0.371245	0.37425
marketscan	main	stateGWT	quinolone	0.082964	0.026033
marketscan	main	stateGWT	tetracycline	0.04033	0.043415
marketscan	main	stateGWT	tmpsmx	0.029983	0.011203
marketscan	main	stateHKT	beta_lactam	0.175149	0.076289
marketscan	main	stateHKT	cephalosporin	0.114489	0.039862
marketscan	main	stateHKT	macrolide	0.184398	0.076078
marketscan	main	stateHKT	nitrofurantoin	0.017424	0.008312
marketscan	main	stateHKT	overall	0.430053	0.568244
marketscan	main	stateHKT	quinolone	0.104754	0.040677
marketscan	main	stateHKT	tetracycline	0.047636	0.032673
marketscan	main	stateHKT	tmpsmx	0.061503	0.019052
marketscan	main	stateHMP	beta_lactam	0.126252	0.051906
marketscan	main	stateHMP	cephalosporin	0.066758	0.021486
marketscan	main	stateHMP	macrolide	0.118698	0.046918
marketscan	main	stateHMP	nitrofurantoin	0.011699	0.005196
marketscan	main	stateHMP	overall	0.293712	0.347819
marketscan	main	stateHMP	quinolone	0.06443	0.023187
marketscan	main	stateHMP	tetracycline	0.031267	0.027134
marketscan	main	stateHMP	tmpsmx	0.034453	0.012151
marketscan	main	stateHQX	beta_lactam	0.15636	0.065647
marketscan	main	stateHQX	cephalosporin	0.082761	0.031394
marketscan	main	stateHQX	macrolide	0.129639	0.051439
marketscan	main	stateHQX	nitrofurantoin	0.010883	0.00485
marketscan	main	stateHQX	overall	0.345824	0.401912
marketscan	main	stateHQX	quinolone	0.063784	0.022809
marketscan	main	stateHQX	tetracycline	0.036599	0.035363
marketscan	main	stateHQX	tmpsmx	0.040083	0.016124
marketscan	main	stateIJE	beta_lactam	0.163001	0.06621
marketscan	main	stateIJE	cephalosporin	0.081863	0.025606
marketscan	main	stateIJE	macrolide	0.150228	0.056422
marketscan	main	stateIJE	nitrofurantoin	0.015354	0.005835
marketscan	main	stateIJE	overall	0.37967	0.428681
marketscan	main	stateIJE	quinolone	0.08352	0.028087
marketscan	main	stateIJE	tetracycline	0.042218	0.035694
marketscan	main	stateIJE	tmpsmx	0.041271	0.013042
marketscan	main	stateIWK	beta_lactam	0.160723	0.066327
marketscan	main	stateIWK	cephalosporin	0.062943	0.018463
marketscan	main	stateIWK	macrolide	0.126761	0.045249
marketscan	main	stateIWK	nitrofurantoin	0.013749	0.004948
marketscan	main	stateIWK	overall	0.345925	0.360589
marketscan	main	stateIWK	quinolone	0.069756	0.02199
marketscan	main	stateIWK	tetracycline	0.035806	0.036556
marketscan	main	stateIWK	tmpsmx	0.032237	0.011005
marketscan	main	stateJBF	beta_lactam	0.140355	0.0508
marketscan	main	stateJBF	cephalosporin	0.064061	0.017179
marketscan	main	stateJBF	macrolide	0.109936	0.036107
marketscan	main	stateJBF	nitrofurantoin	0.014103	0.005034
marketscan	main	stateJBF	overall	0.307702	0.295921
marketscan	main	stateJBF	quinolone	0.052303	0.015469
marketscan	main	stateJBF	tetracycline	0.02995	0.035688
marketscan	main	stateJBF	tmpsmx	0.023426	0.009214
marketscan	main	stateKFE	beta_lactam	0.179147	0.075493
marketscan	main	stateKFE	cephalosporin	0.08722	0.027272
marketscan	main	stateKFE	macrolide	0.117852	0.040998
marketscan	main	stateKFE	nitrofurantoin	0.017818	0.008508
marketscan	main	stateKFE	overall	0.35561	0.385794
marketscan	main	stateKFE	quinolone	0.058551	0.018499
marketscan	main	stateKFE	tetracycline	0.030585	0.036467
marketscan	main	stateKFE	tmpsmx	0.029365	0.01363
marketscan	main	stateKPQ	beta_lactam	0.127026	0.063929
marketscan	main	stateKPQ	cephalosporin	0.076692	0.029207
marketscan	main	stateKPQ	macrolide	0.110913	0.05072
marketscan	main	stateKPQ	nitrofurantoin	0.008953	0.004878
marketscan	main	stateKPQ	overall	0.274103	0.371699
marketscan	main	stateKPQ	quinolone	0.058314	0.024614
marketscan	main	stateKPQ	tetracycline	0.022191	0.023807
marketscan	main	stateKPQ	tmpsmx	0.031934	0.012625
marketscan	main	stateLJC	beta_lactam	0.111628	0.043457
marketscan	main	stateLJC	cephalosporin	0.050377	0.015472
marketscan	main	stateLJC	macrolide	0.098992	0.036841
marketscan	main	stateLJC	nitrofurantoin	0.010871	0.004568
marketscan	main	stateLJC	overall	0.262483	0.26897
marketscan	main	stateLJC	quinolone	0.052546	0.016415
marketscan	main	stateLJC	tetracycline	0.031502	0.032301
marketscan	main	stateLJC	tmpsmx	0.019156	0.007328
marketscan	main	stateLMH	beta_lactam	0.115489	0.038669
marketscan	main	stateLMH	cephalosporin	0.0427	0.010883
marketscan	main	stateLMH	macrolide	0.090512	0.027407
marketscan	main	stateLMH	nitrofurantoin	0.010376	0.005051
marketscan	main	stateLMH	overall	0.268112	0.243037
marketscan	main	stateLMH	quinolone	0.045817	0.013603
marketscan	main	stateLMH	tetracycline	0.030118	0.040629
marketscan	main	stateLMH	tmpsmx	0.028907	0.010988
marketscan	main	stateLWR	beta_lactam	0.137287	0.048351
marketscan	main	stateLWR	cephalosporin	0.06033	0.015527
marketscan	main	stateLWR	macrolide	0.1207	0.045709
marketscan	main	stateLWR	nitrofurantoin	0.012613	0.004991
marketscan	main	stateLWR	overall	0.306097	0.307337
marketscan	main	stateLWR	quinolone	0.062929	0.020892
marketscan	main	stateLWR	tetracycline	0.024746	0.025608
marketscan	main	stateLWR	tmpsmx	0.025343	0.008407
marketscan	main	stateMMO	beta_lactam	0.165837	0.062831
marketscan	main	stateMMO	cephalosporin	0.073235	0.020117
marketscan	main	stateMMO	macrolide	0.132799	0.044931
marketscan	main	stateMMO	nitrofurantoin	0.014759	0.005504
marketscan	main	stateMMO	overall	0.350177	0.35739
marketscan	main	stateMMO	quinolone	0.066235	0.020086
marketscan	main	stateMMO	tetracycline	0.029381	0.032651
marketscan	main	stateMMO	tmpsmx	0.029531	0.00967
marketscan	main	stateNWF	beta_lactam	0.145989	0.067817
marketscan	main	stateNWF	cephalosporin	0.06042	0.018912
marketscan	main	stateNWF	macrolide	0.116788	0.045349
marketscan	main	stateNWF	nitrofurantoin	0.009278	0.003955
marketscan	main	stateNWF	overall	0.310909	0.340653
marketscan	main	stateNWF	quinolone	0.059805	0.020143
marketscan	main	stateNWF	tetracycline	0.031676	0.031831
marketscan	main	stateNWF	tmpsmx	0.027926	0.011672
marketscan	main	stateOUP	beta_lactam	0.122668	0.044513
marketscan	main	stateOUP	cephalosporin	0.05534	0.0154
marketscan	main	stateOUP	macrolide	0.107298	0.035182
marketscan	main	stateOUP	nitrofurantoin	0.013429	0.005475
marketscan	main	stateOUP	overall	0.292766	0.290958
marketscan	main	stateOUP	quinolone	0.050558	0.015247
marketscan	main	stateOUP	tetracycline	0.032504	0.044599
marketscan	main	stateOUP	tmpsmx	0.030312	0.011198
marketscan	main	stateOYK	beta_lactam	0.102094	0.039522
marketscan	main	stateOYK	cephalosporin	0.036925	0.010573
marketscan	main	stateOYK	macrolide	0.079428	0.027555
marketscan	main	stateOYK	nitrofurantoin	0.008073	0.003126
marketscan	main	stateOYK	overall	0.22611	0.212738
marketscan	main	stateOYK	quinolone	0.039444	0.012164
marketscan	main	stateOYK	tetracycline	0.027386	0.025088
marketscan	main	stateOYK	tmpsmx	0.020231	0.007239
marketscan	main	statePIO	beta_lactam	0.131355	0.046789
marketscan	main	statePIO	cephalosporin	0.046152	0.011438
marketscan	main	statePIO	macrolide	0.122027	0.040353
marketscan	main	statePIO	nitrofurantoin	0.01219	0.004787
marketscan	main	statePIO	overall	0.319951	0.278363
marketscan	main	statePIO	quinolone	0.052615	0.01584
marketscan	main	statePIO	tetracycline	0.039874	0.031366
marketscan	main	statePIO	tmpsmx	0.032604	0.010924
marketscan	main	statePJJ	beta_lactam	0.170601	0.072904
marketscan	main	statePJJ	cephalosporin	0.095996	0.031214
marketscan	main	statePJJ	macrolide	0.161384	0.062521
marketscan	main	statePJJ	nitrofurantoin	0.015451	0.006928
marketscan	main	statePJJ	overall	0.392384	0.478505
marketscan	main	statePJJ	quinolone	0.083142	0.029876
marketscan	main	statePJJ	tetracycline	0.03761	0.03373
marketscan	main	statePJJ	tmpsmx	0.052299	0.017232
marketscan	main	stateQES	beta_lactam	0.152039	0.065014
marketscan	main	stateQES	cephalosporin	0.0631	0.019158
marketscan	main	stateQES	macrolide	0.133238	0.049852
marketscan	main	stateQES	nitrofurantoin	0.011275	0.003701
marketscan	main	stateQES	overall	0.333614	0.346566
marketscan	main	stateQES	quinolone	0.073841	0.02391
marketscan	main	stateQES	tetracycline	0.029449	0.029424
marketscan	main	stateQES	tmpsmx	0.019192	0.006987
marketscan	main	stateRHV	beta_lactam	0.172371	0.074546
marketscan	main	stateRHV	cephalosporin	0.11082	0.039983
marketscan	main	stateRHV	macrolide	0.193584	0.083772
marketscan	main	stateRHV	nitrofurantoin	0.018931	0.007225
marketscan	main	stateRHV	overall	0.435202	0.556084
marketscan	main	stateRHV	quinolone	0.095941	0.036913
marketscan	main	stateRHV	tetracycline	0.047986	0.027875
marketscan	main	stateRHV	tmpsmx	0.063056	0.018284
marketscan	main	stateSHP	beta_lactam	0.162564	0.066525
marketscan	main	stateSHP	cephalosporin	0.079638	0.024731
marketscan	main	stateSHP	macrolide	0.139026	0.049401
marketscan	main	stateSHP	nitrofurantoin	0.016618	0.007011
marketscan	main	stateSHP	overall	0.368999	0.408684
marketscan	main	stateSHP	quinolone	0.078434	0.026103
marketscan	main	stateSHP	tetracycline	0.042383	0.036315
marketscan	main	stateSHP	tmpsmx	0.036541	0.012395
marketscan	main	stateSLZ	beta_lactam	0.142442	0.064245
marketscan	main	stateSLZ	cephalosporin	0.079558	0.02952
marketscan	main	stateSLZ	macrolide	0.158427	0.069025
marketscan	main	stateSLZ	nitrofurantoin	0.014367	0.00739
marketscan	main	stateSLZ	overall	0.346724	0.456577
marketscan	main	stateSLZ	quinolone	0.073712	0.027401
marketscan	main	stateSLZ	tetracycline	0.039888	0.027191
marketscan	main	stateSLZ	tmpsmx	0.052716	0.017419
marketscan	main	stateSNB	beta_lactam	0.160278	0.065718
marketscan	main	stateSNB	cephalosporin	0.083497	0.027828
marketscan	main	stateSNB	macrolide	0.135782	0.049918
marketscan	main	stateSNB	nitrofurantoin	0.015089	0.006205
marketscan	main	stateSNB	overall	0.357147	0.400618
marketscan	main	stateSNB	quinolone	0.069492	0.022207
marketscan	main	stateSNB	tetracycline	0.037355	0.036103
marketscan	main	stateSNB	tmpsmx	0.035085	0.01321
marketscan	main	stateSTP	beta_lactam	0.12622	0.056372
marketscan	main	stateSTP	cephalosporin	0.073819	0.026558
marketscan	main	stateSTP	macrolide	0.107233	0.044611
marketscan	main	stateSTP	nitrofurantoin	0.009106	0.004086
marketscan	main	stateSTP	overall	0.282536	0.334443
marketscan	main	stateSTP	quinolone	0.05305	0.018949
marketscan	main	stateSTP	tetracycline	0.027188	0.027371
marketscan	main	stateSTP	tmpsmx	0.030257	0.012161
marketscan	main	stateTGK	beta_lactam	0.107966	0.034036
marketscan	main	stateTGK	cephalosporin	0.048405	0.011659
marketscan	main	stateTGK	macrolide	0.110352	0.036253
marketscan	main	stateTGK	nitrofurantoin	0.013408	0.004473
marketscan	main	stateTGK	overall	0.27461	0.242825
marketscan	main	stateTGK	quinolone	0.052713	0.015019
marketscan	main	stateTGK	tetracycline	0.022248	0.024649
marketscan	main	stateTGK	tmpsmx	0.02871	0.007543
marketscan	main	stateTMR	beta_lactam	0.134414	0.05707
marketscan	main	stateTMR	cephalosporin	0.054252	0.018679
marketscan	main	stateTMR	macrolide	0.101109	0.033464
marketscan	main	stateTMR	nitrofurantoin	0.009587	0.003764
marketscan	main	stateTMR	overall	0.28494	0.28585700000000003
marketscan	main	stateTMR	quinolone	0.046052	0.012931
marketscan	main	stateTMR	tetracycline	0.027428	0.034366
marketscan	main	stateTMR	tmpsmx	0.024251	0.013431
marketscan	main	stateTOE	beta_lactam	0.144439	0.053558
marketscan	main	stateTOE	cephalosporin	0.07062	0.020566
marketscan	main	stateTOE	macrolide	0.104588	0.033421
marketscan	main	stateTOE	nitrofurantoin	0.013596	0.006804
marketscan	main	stateTOE	overall	0.315095	0.319416
marketscan	main	stateTOE	quinolone	0.052655	0.016899
marketscan	main	stateTOE	tetracycline	0.032385	0.039253
marketscan	main	stateTOE	tmpsmx	0.032108	0.013618
marketscan	main	stateUEQ	beta_lactam	0.198941	0.088159
marketscan	main	stateUEQ	cephalosporin	0.080521	0.02432
marketscan	main	stateUEQ	macrolide	0.156313	0.05817
marketscan	main	stateUEQ	nitrofurantoin	0.015956	0.005223
marketscan	main	stateUEQ	overall	0.415087	0.452569
marketscan	main	stateUEQ	quinolone	0.087235	0.029643
marketscan	main	stateUEQ	tetracycline	0.037197	0.030131
marketscan	main	stateUEQ	tmpsmx	0.040809	0.015038
marketscan	main	stateUMX	beta_lactam	0.102328	0.034375
marketscan	main	stateUMX	cephalosporin	0.044252	0.010961
marketscan	main	stateUMX	macrolide	0.090624	0.030289
marketscan	main	stateUMX	nitrofurantoin	0.011579	0.004321
marketscan	main	stateUMX	overall	0.244748	0.230235
marketscan	main	stateUMX	quinolone	0.049214	0.015142
marketscan	main	stateUMX	tetracycline	0.02444	0.025474
marketscan	main	stateUMX	tmpsmx	0.024163	0.007821
marketscan	main	stateUWX	beta_lactam	0.155375	0.065212
marketscan	main	stateUWX	cephalosporin	0.096745	0.034176
marketscan	main	stateUWX	macrolide	0.152066	0.060084
marketscan	main	stateUWX	nitrofurantoin	0.012624	0.005736
marketscan	main	stateUWX	overall	0.375224	0.453356
marketscan	main	stateUWX	quinolone	0.076697	0.027198
marketscan	main	stateUWX	tetracycline	0.042183	0.032285
marketscan	main	stateUWX	tmpsmx	0.051877	0.016322
marketscan	main	stateVIE	beta_lactam	0.119628	0.048839
marketscan	main	stateVIE	cephalosporin	0.045695	0.013172
marketscan	main	stateVIE	macrolide	0.096353	0.032723
marketscan	main	stateVIE	nitrofurantoin	0.009075	0.003646
marketscan	main	stateVIE	overall	0.261916	0.262319
marketscan	main	stateVIE	quinolone	0.046593999999999997	0.013975
marketscan	main	stateVIE	tetracycline	0.026964	0.033742
marketscan	main	stateVIE	tmpsmx	0.023515	0.010316
marketscan	main	stateVUS	beta_lactam	0.10164	0.041229
marketscan	main	stateVUS	cephalosporin	0.039552	0.010977
marketscan	main	stateVUS	macrolide	0.08906	0.028613
marketscan	main	stateVUS	nitrofurantoin	0.008632	0.003657
marketscan	main	stateVUS	overall	0.244216	0.217932
marketscan	main	stateVUS	quinolone	0.040138	0.014776
marketscan	main	stateVUS	tetracycline	0.027875	0.024673
marketscan	main	stateVUS	tmpsmx	0.022709	0.008617
marketscan	main	stateWFM	beta_lactam	0.118504	0.043744
marketscan	main	stateWFM	cephalosporin	0.048895	0.012497
marketscan	main	stateWFM	macrolide	0.109338	0.039536
marketscan	main	stateWFM	nitrofurantoin	0.010664999999999999	0.004644
marketscan	main	stateWFM	overall	0.265822	0.26518
marketscan	main	stateWFM	quinolone	0.04486	0.014231
marketscan	main	stateWFM	tetracycline	0.026849	0.025674
marketscan	main	stateWFM	tmpsmx	0.023826	0.00774
marketscan	main	stateWPV	beta_lactam	0.127314	0.045029
marketscan	main	stateWPV	cephalosporin	0.054288	0.014432
marketscan	main	stateWPV	macrolide	0.129482	0.046256
marketscan	main	stateWPV	nitrofurantoin	0.01131	0.004206
marketscan	main	stateWPV	overall	0.310618	0.310543
marketscan	main	stateWPV	quinolone	0.0702	0.022158
marketscan	main	stateWPV	tetracycline	0.032112	0.026626
marketscan	main	stateWPV	tmpsmx	0.028835	0.008915
marketscan	main	stateXYX	beta_lactam	0.161113	0.070188
marketscan	main	stateXYX	cephalosporin	0.084372	0.028594
marketscan	main	stateXYX	macrolide	0.140768	0.055974
marketscan	main	stateXYX	nitrofurantoin	0.013097	0.00535
marketscan	main	stateXYX	overall	0.364967	0.419988
marketscan	main	stateXYX	quinolone	0.069821	0.023896
marketscan	main	stateXYX	tetracycline	0.037213	0.03839
marketscan	main	stateXYX	tmpsmx	0.040823	0.015357
marketscan	main	stateYJD	beta_lactam	0.146197	0.060509
marketscan	main	stateYJD	cephalosporin	0.076294	0.023313
marketscan	main	stateYJD	macrolide	0.131442	0.048871
marketscan	main	stateYJD	nitrofurantoin	0.01183	0.004871
marketscan	main	stateYJD	overall	0.318324	0.353083
marketscan	main	stateYJD	quinolone	0.052122	0.017844
marketscan	main	stateYJD	tetracycline	0.027277	0.028722
marketscan	main	stateYJD	tmpsmx	0.032188	0.009926
marketscan	main	stateYUW	beta_lactam	0.153969	0.071232
marketscan	main	stateYUW	cephalosporin	0.09212	0.036604
marketscan	main	stateYUW	macrolide	0.12063	0.04339
marketscan	main	stateYUW	nitrofurantoin	0.011	0.004519
marketscan	main	stateYUW	overall	0.336237	0.395457
marketscan	main	stateYUW	quinolone	0.062118	0.020595
marketscan	main	stateYUW	tetracycline	0.030486	0.034132
marketscan	main	stateYUW	tmpsmx	0.036877	0.014024
marketscan	main	stateYVE	beta_lactam	0.13921	0.063104
marketscan	main	stateYVE	cephalosporin	0.058296	0.018713
marketscan	main	stateYVE	macrolide	0.123337	0.050688
marketscan	main	stateYVE	nitrofurantoin	0.01074	0.004053
marketscan	main	stateYVE	overall	0.307164	0.338967
marketscan	main	stateYVE	quinolone	0.068567	0.02458
marketscan	main	stateYVE	tetracycline	0.028612	0.026386
marketscan	main	stateYVE	tmpsmx	0.021255	0.008589
marketscan	main	stateYWF	beta_lactam	0.139624	0.06657
marketscan	main	stateYWF	cephalosporin	0.073189	0.026857
marketscan	main	stateYWF	macrolide	0.11832	0.046242
marketscan	main	stateYWF	nitrofurantoin	0.008353	0.003389
marketscan	main	stateYWF	overall	0.304033	0.335797
marketscan	main	stateYWF	quinolone	0.050686	0.014703
marketscan	main	stateYWF	tetracycline	0.023997	0.028046
marketscan	main	stateYWF	tmpsmx	0.02656	0.013292
marketscan	main	stateZWS	beta_lactam	0.1411	0.059563
marketscan	main	stateZWS	cephalosporin	0.065257	0.019918
marketscan	main	stateZWS	macrolide	0.125682	0.05008
marketscan	main	stateZWS	nitrofurantoin	0.011032	0.004608
marketscan	main	stateZWS	overall	0.317591	0.352713
marketscan	main	stateZWS	quinolone	0.060174	0.019959
marketscan	main	stateZWS	tetracycline	0.031967	0.032981
marketscan	main	stateZWS	tmpsmx	0.034618	0.013365
marketscan	multiyear	stateBFU	beta_lactam	0.352507	0.357641
marketscan	multiyear	stateBFU	cephalosporin	0.162615	0.083353
marketscan	multiyear	stateBFU	macrolide	0.338708	0.302447
marketscan	multiyear	stateBFU	nitrofurantoin	0.03217	0.019495
marketscan	multiyear	stateBFU	overall	0.640032	1.857521
marketscan	multiyear	stateBFU	quinolone	0.152026	0.114721
marketscan	multiyear	stateBFU	tetracycline	0.095548	0.217248
marketscan	multiyear	stateBFU	tmpsmx	0.095949	0.070116
marketscan	multiyear	stateCCZ	beta_lactam	0.448667	0.702875
marketscan	multiyear	stateCCZ	cephalosporin	0.303605	0.31868
marketscan	multiyear	stateCCZ	macrolide	0.414308	0.597296
marketscan	multiyear	stateCCZ	nitrofurantoin	0.042983	0.038019
marketscan	multiyear	stateCCZ	overall	0.701542	3.379535
marketscan	multiyear	stateCCZ	quinolone	0.247817	0.255667
marketscan	multiyear	stateCCZ	tetracycline	0.115221	0.206246
marketscan	multiyear	stateCCZ	tmpsmx	0.156126	0.108362
marketscan	multiyear	stateCUX	beta_lactam	0.415007	0.563244
marketscan	multiyear	stateCUX	cephalosporin	0.200798	0.149409
marketscan	multiyear	stateCUX	macrolide	0.366532	0.440606
marketscan	multiyear	stateCUX	nitrofurantoin	0.04047	0.035384
marketscan	multiyear	stateCUX	overall	0.682961	2.524664
marketscan	multiyear	stateCUX	quinolone	0.202273	0.165397
marketscan	multiyear	stateCUX	tetracycline	0.096042	0.211698
marketscan	multiyear	stateCUX	tmpsmx	0.105079	0.091784
marketscan	multiyear	stateCWD	beta_lactam	0.372885	0.45249
marketscan	multiyear	stateCWD	cephalosporin	0.250751	0.216364
marketscan	multiyear	stateCWD	macrolide	0.34150199999999997	0.407984
marketscan	multiyear	stateCWD	nitrofurantoin	0.03004	0.02166
marketscan	multiyear	stateCWD	overall	0.628933	2.467905
marketscan	multiyear	stateCWD	quinolone	0.172569	0.140237
marketscan	multiyear	stateCWD	tetracycline	0.090593	0.285059
marketscan	multiyear	stateCWD	tmpsmx	0.097549	0.096285
marketscan	multiyear	stateCYL	beta_lactam	0.473086	0.69384
marketscan	multiyear	stateCYL	cephalosporin	0.324121	0.330959
marketscan	multiyear	stateCYL	macrolide	0.469174	0.680199
marketscan	multiyear	stateCYL	nitrofurantoin	0.057313	0.056935
marketscan	multiyear	stateCYL	overall	0.780988	3.771409
marketscan	multiyear	stateCYL	quinolone	0.28559	0.304845
marketscan	multiyear	stateCYL	tetracycline	0.160012	0.2446
marketscan	multiyear	stateCYL	tmpsmx	0.176196	0.130467
marketscan	multiyear	stateELN	beta_lactam	0.218891	0.218891
marketscan	multiyear	stateELN	cephalosporin	0.098951	0.065967
marketscan	multiyear	stateELN	macrolide	0.247376	0.334333
marketscan	multiyear	stateELN	nitrofurantoin	0.024738	0.028486
marketscan	multiyear	stateELN	overall	0.445277	1.491754
marketscan	multiyear	stateELN	quinolone	0.182159	0.185907
marketscan	multiyear	stateELN	tetracycline	0.073463	0.074213
marketscan	multiyear	stateELN	tmpsmx	0.07946	0.038231
marketscan	multiyear	stateEPB	beta_lactam	0.457146	0.582407
marketscan	multiyear	stateEPB	cephalosporin	0.281277	0.241885
marketscan	multiyear	stateEPB	macrolide	0.438774	0.537116
marketscan	multiyear	stateEPB	nitrofurantoin	0.055994	0.046282
marketscan	multiyear	stateEPB	overall	0.759374	3.152995
marketscan	multiyear	stateEPB	quinolone	0.266351	0.242984
marketscan	multiyear	stateEPB	tetracycline	0.125742	0.225362
marketscan	multiyear	stateEPB	tmpsmx	0.156328	0.102939
marketscan	multiyear	stateERZ	beta_lactam	0.390649	0.510228
marketscan	multiyear	stateERZ	cephalosporin	0.245754	0.202483
marketscan	multiyear	stateERZ	macrolide	0.364944	0.43978
marketscan	multiyear	stateERZ	nitrofurantoin	0.032814	0.031842
marketscan	multiyear	stateERZ	overall	0.676924	2.627015
marketscan	multiyear	stateERZ	quinolone	0.195081	0.165044
marketscan	multiyear	stateERZ	tetracycline	0.102609	0.272639
marketscan	multiyear	stateERZ	tmpsmx	0.121773	0.103956
marketscan	multiyear	stateEVG	beta_lactam	0.381262	0.452725
marketscan	multiyear	stateEVG	cephalosporin	0.164688	0.108554
marketscan	multiyear	stateEVG	macrolide	0.303111	0.292281
marketscan	multiyear	stateEVG	nitrofurantoin	0.035802	0.027316
marketscan	multiyear	stateEVG	overall	0.655842	1.987803
marketscan	multiyear	stateEVG	quinolone	0.174253	0.123655
marketscan	multiyear	stateEVG	tetracycline	0.119316	0.212482
marketscan	multiyear	stateEVG	tmpsmx	0.090161	0.067571
marketscan	multiyear	stateGKW	beta_lactam	0.426856	0.543389
marketscan	multiyear	stateGKW	cephalosporin	0.227179	0.167497
marketscan	multiyear	stateGKW	macrolide	0.404837	0.496853
marketscan	multiyear	stateGKW	nitrofurantoin	0.036066	0.029363
marketscan	multiyear	stateGKW	overall	0.736062	2.684027
marketscan	multiyear	stateGKW	quinolone	0.209137	0.169919
marketscan	multiyear	stateGKW	tetracycline	0.106856	0.223109
marketscan	multiyear	stateGKW	tmpsmx	0.132476	0.099249
marketscan	multiyear	stateGWT	beta_lactam	0.430516	0.499791
marketscan	multiyear	stateGWT	cephalosporin	0.194633	0.113485
marketscan	multiyear	stateGWT	macrolide	0.383539	0.413784
marketscan	multiyear	stateGWT	nitrofurantoin	0.039094	0.028926
marketscan	multiyear	stateGWT	overall	0.738634	2.4495
marketscan	multiyear	stateGWT	quinolone	0.249365	0.199138
marketscan	multiyear	stateGWT	tetracycline	0.124425	0.230348
marketscan	multiyear	stateGWT	tmpsmx	0.103221	0.06477
marketscan	multiyear	stateHKT	beta_lactam	0.456778	0.628226
marketscan	multiyear	stateHKT	cephalosporin	0.34047	0.342207
marketscan	multiyear	stateHKT	macrolide	0.483482	0.686208
marketscan	multiyear	stateHKT	nitrofurantoin	0.056068	0.056391
marketscan	multiyear	stateHKT	overall	0.773545	3.82229
marketscan	multiyear	stateHKT	quinolone	0.30956	0.341672
marketscan	multiyear	stateHKT	tetracycline	0.157214	0.212798
marketscan	multiyear	stateHKT	tmpsmx	0.205994	0.14535
marketscan	multiyear	stateHMP	beta_lactam	0.301345	0.301886
marketscan	multiyear	stateHMP	cephalosporin	0.173773	0.120354
marketscan	multiyear	stateHMP	macrolide	0.284538	0.2931
marketscan	multiyear	stateHMP	nitrofurantoin	0.032705	0.026977
marketscan	multiyear	stateHMP	overall	0.572684	1.742237
marketscan	multiyear	stateHMP	quinolone	0.174207	0.138895
marketscan	multiyear	stateHMP	tetracycline	0.088789	0.130052
marketscan	multiyear	stateHMP	tmpsmx	0.098081	0.063419
marketscan	multiyear	stateHQX	beta_lactam	0.400951	0.518786
marketscan	multiyear	stateHQX	cephalosporin	0.25201	0.244974
marketscan	multiyear	stateHQX	macrolide	0.353617	0.421231
marketscan	multiyear	stateHQX	nitrofurantoin	0.036334	0.033733
marketscan	multiyear	stateHQX	overall	0.672473	2.702761
marketscan	multiyear	stateHQX	quinolone	0.205629	0.183318
marketscan	multiyear	stateHQX	tetracycline	0.126086	0.23598
marketscan	multiyear	stateHQX	tmpsmx	0.130743	0.110278
marketscan	multiyear	stateIJE	beta_lactam	0.436602	0.551487
marketscan	multiyear	stateIJE	cephalosporin	0.256634	0.214433
marketscan	multiyear	stateIJE	macrolide	0.417591	0.518389
marketscan	multiyear	stateIJE	nitrofurantoin	0.052405	0.04272
marketscan	multiyear	stateIJE	overall	0.74479	3.027682
marketscan	multiyear	stateIJE	quinolone	0.262012	0.238132
marketscan	multiyear	stateIJE	tetracycline	0.140536	0.229418
marketscan	multiyear	stateIJE	tmpsmx	0.144562	0.094642
marketscan	multiyear	stateIWK	beta_lactam	0.431062	0.54887300000000006
marketscan	multiyear	stateIWK	cephalosporin	0.207733	0.149673
marketscan	multiyear	stateIWK	macrolide	0.364535	0.399869
marketscan	multiyear	stateIWK	nitrofurantoin	0.044438	0.033703
marketscan	multiyear	stateIWK	overall	0.70908	2.546856
marketscan	multiyear	stateIWK	quinolone	0.223949	0.183368
marketscan	multiyear	stateIWK	tetracycline	0.119442	0.218711
marketscan	multiyear	stateIWK	tmpsmx	0.113234	0.07564
marketscan	multiyear	stateJBF	beta_lactam	0.376084	0.423896
marketscan	multiyear	stateJBF	cephalosporin	0.207476	0.140619
marketscan	multiyear	stateJBF	macrolide	0.324061	0.320437
marketscan	multiyear	stateJBF	nitrofurantoin	0.045113	0.034947
marketscan	multiyear	stateJBF	overall	0.64413	2.065434
marketscan	multiyear	stateJBF	quinolone	0.171022	0.123436
marketscan	multiyear	stateJBF	tetracycline	0.0927	0.206811
marketscan	multiyear	stateJBF	tmpsmx	0.080001	0.056062
marketscan	multiyear	stateKFE	beta_lactam	0.470428	0.623959
marketscan	multiyear	stateKFE	cephalosporin	0.273652	0.226281
marketscan	multiyear	stateKFE	macrolide	0.346572	0.363905
marketscan	multiyear	stateKFE	nitrofurantoin	0.056532	0.058315
marketscan	multiyear	stateKFE	overall	0.725252	2.649676
marketscan	multiyear	stateKFE	quinolone	0.190779	0.149288
marketscan	multiyear	stateKFE	tetracycline	0.100331	0.215507
marketscan	multiyear	stateKFE	tmpsmx	0.103806	0.090439
marketscan	multiyear	stateKPQ	beta_lactam	0.382152	0.626187
marketscan	multiyear	stateKPQ	cephalosporin	0.269567	0.290929
marketscan	multiyear	stateKPQ	macrolide	0.353343	0.507559
marketscan	multiyear	stateKPQ	nitrofurantoin	0.035098	0.037685
marketscan	multiyear	stateKPQ	overall	0.603889	2.935513
marketscan	multiyear	stateKPQ	quinolone	0.211279	0.236298
marketscan	multiyear	stateKPQ	tetracycline	0.087945	0.181666
marketscan	multiyear	stateKPQ	tmpsmx	0.126321	0.093409
marketscan	multiyear	stateLJC	beta_lactam	0.327947	0.384934
marketscan	multiyear	stateLJC	cephalosporin	0.178634	0.128525
marketscan	multiyear	stateLJC	macrolide	0.298151	0.344745
marketscan	multiyear	stateLJC	nitrofurantoin	0.036447	0.034037
marketscan	multiyear	stateLJC	overall	0.579086	2.002779
marketscan	multiyear	stateLJC	quinolone	0.180005	0.143835
marketscan	multiyear	stateLJC	tetracycline	0.109853	0.202317
marketscan	multiyear	stateLJC	tmpsmx	0.072213	0.049584
marketscan	multiyear	stateLMH	beta_lactam	0.337495	0.315643
marketscan	multiyear	stateLMH	cephalosporin	0.151546	0.080609
marketscan	multiyear	stateLMH	macrolide	0.28228	0.23719
marketscan	multiyear	stateLMH	nitrofurantoin	0.03365	0.031525
marketscan	multiyear	stateLMH	overall	0.621364	1.68645
marketscan	multiyear	stateLMH	quinolone	0.152561	0.102252
marketscan	multiyear	stateLMH	tetracycline	0.094448	0.229061
marketscan	multiyear	stateLMH	tmpsmx	0.099030000000000007	0.068774
marketscan	multiyear	stateLWR	beta_lactam	0.369625	0.390657
marketscan	multiyear	stateLWR	cephalosporin	0.189913	0.114945
marketscan	multiyear	stateLWR	macrolide	0.331848	0.374183
marketscan	multiyear	stateLWR	nitrofurantoin	0.039142	0.029845
marketscan	multiyear	stateLWR	overall	0.622059	2.030939
marketscan	multiyear	stateLWR	quinolone	0.189901	0.15446
marketscan	multiyear	stateLWR	tetracycline	0.076728	0.141834
marketscan	multiyear	stateLWR	tmpsmx	0.085337	0.050133
marketscan	multiyear	stateMMO	beta_lactam	0.437972	0.529456
marketscan	multiyear	stateMMO	cephalosporin	0.232906	0.157566
marketscan	multiyear	stateMMO	macrolide	0.378382	0.403222
marketscan	multiyear	stateMMO	nitrofurantoin	0.048898	0.036378
marketscan	multiyear	stateMMO	overall	0.710427	2.487384
marketscan	multiyear	stateMMO	quinolone	0.212799	0.159829
marketscan	multiyear	stateMMO	tetracycline	0.095544	0.187337
marketscan	multiyear	stateMMO	tmpsmx	0.103465	0.06469
marketscan	multiyear	stateNWF	beta_lactam	0.395274	0.549374
marketscan	multiyear	stateNWF	cephalosporin	0.195795	0.145994
marketscan	multiyear	stateNWF	macrolide	0.339753	0.40729
marketscan	multiyear	stateNWF	nitrofurantoin	0.029904	0.024272
marketscan	multiyear	stateNWF	overall	0.651923	2.381067
marketscan	multiyear	stateNWF	quinolone	0.200956	0.173065
marketscan	multiyear	stateNWF	tetracycline	0.103687	0.190555
marketscan	multiyear	stateNWF	tmpsmx	0.098613	0.074715
marketscan	multiyear	stateOUP	beta_lactam	0.344819	0.358741
marketscan	multiyear	stateOUP	cephalosporin	0.185125	0.115662
marketscan	multiyear	stateOUP	macrolide	0.312667	0.294763
marketscan	multiyear	stateOUP	nitrofurantoin	0.04036	0.034448
marketscan	multiyear	stateOUP	overall	0.631197	1.959303
marketscan	multiyear	stateOUP	quinolone	0.164161	0.117267
marketscan	multiyear	stateOUP	tetracycline	0.101209	0.247764
marketscan	multiyear	stateOUP	tmpsmx	0.102399	0.072604
marketscan	multiyear	stateOYK	beta_lactam	0.363347	0.41732
marketscan	multiyear	stateOYK	cephalosporin	0.164029	0.100393
marketscan	multiyear	stateOYK	macrolide	0.296989	0.291149
marketscan	multiyear	stateOYK	nitrofurantoin	0.033026	0.022782
marketscan	multiyear	stateOYK	overall	0.623886	1.894898
marketscan	multiyear	stateOYK	quinolone	0.166338	0.120086
marketscan	multiyear	stateOYK	tetracycline	0.114444	0.183141
marketscan	multiyear	stateOYK	tmpsmx	0.088299	0.060334
marketscan	multiyear	statePIO	beta_lactam	0.368719	0.374321
marketscan	multiyear	statePIO	cephalosporin	0.158484	0.079761
marketscan	multiyear	statePIO	macrolide	0.350926	0.343321
marketscan	multiyear	statePIO	nitrofurantoin	0.038008	0.031074
marketscan	multiyear	statePIO	overall	0.691561	1.92583
marketscan	multiyear	statePIO	quinolone	0.168293	0.115314
marketscan	multiyear	statePIO	tetracycline	0.129939	0.184553
marketscan	multiyear	statePIO	tmpsmx	0.107929	0.070918
marketscan	multiyear	statePJJ	beta_lactam	0.431703	0.574049
marketscan	multiyear	statePJJ	cephalosporin	0.28674	0.251399
marketscan	multiyear	statePJJ	macrolide	0.416934	0.526998
marketscan	multiyear	statePJJ	nitrofurantoin	0.047181	0.046054
marketscan	multiyear	statePJJ	overall	0.724699	3.09821
marketscan	multiyear	statePJJ	quinolone	0.250052	0.237926
marketscan	multiyear	statePJJ	tetracycline	0.123135	0.210009
marketscan	multiyear	statePJJ	tmpsmx	0.168346	0.123886
marketscan	multiyear	stateQES	beta_lactam	0.400413	0.531009
marketscan	multiyear	stateQES	cephalosporin	0.202991	0.154654
marketscan	multiyear	stateQES	macrolide	0.367808	0.445192
marketscan	multiyear	stateQES	nitrofurantoin	0.03801	0.027641
marketscan	multiyear	stateQES	overall	0.663996	2.412437
marketscan	multiyear	stateQES	quinolone	0.231596	0.19808
marketscan	multiyear	stateQES	tetracycline	0.095775	0.172639
marketscan	multiyear	stateQES	tmpsmx	0.069976	0.044388
marketscan	multiyear	stateRHV	beta_lactam	0.419876	0.554741
marketscan	multiyear	stateRHV	cephalosporin	0.298412	0.298143
marketscan	multiyear	stateRHV	macrolide	0.460472	0.672692
marketscan	multiyear	stateRHV	nitrofurantoin	0.059572	0.047089
marketscan	multiyear	stateRHV	overall	0.733293	3.462448
marketscan	multiyear	stateRHV	quinolone	0.268543	0.284515
marketscan	multiyear	stateRHV	tetracycline	0.149637	0.176538
marketscan	multiyear	stateRHV	tmpsmx	0.193617	0.131285
marketscan	multiyear	stateSHP	beta_lactam	0.410101	0.507174
marketscan	multiyear	stateSHP	cephalosporin	0.236784	0.18288
marketscan	multiyear	stateSHP	macrolide	0.36279	0.378883
marketscan	multiyear	stateSHP	nitrofurantoin	0.04743	0.039547
marketscan	multiyear	stateSHP	overall	0.696647	2.558083
marketscan	multiyear	stateSHP	quinolone	0.223644	0.183901
marketscan	multiyear	stateSHP	tetracycline	0.131948	0.21874
marketscan	multiyear	stateSHP	tmpsmx	0.115801	0.077683
marketscan	multiyear	stateSLZ	beta_lactam	0.311757	0.427972
marketscan	multiyear	stateSLZ	cephalosporin	0.199077	0.200403
marketscan	multiyear	stateSLZ	macrolide	0.337061	0.514936
marketscan	multiyear	stateSLZ	nitrofurantoin	0.03835	0.042923
marketscan	multiyear	stateSLZ	overall	0.529345	2.560131
marketscan	multiyear	stateSLZ	quinolone	0.190553	0.190069
marketscan	multiyear	stateSLZ	tetracycline	0.11179	0.150952
marketscan	multiyear	stateSLZ	tmpsmx	0.145964	0.10989
marketscan	multiyear	stateSNB	beta_lactam	0.420914	0.543011
marketscan	multiyear	stateSNB	cephalosporin	0.258133	0.222688
marketscan	multiyear	stateSNB	macrolide	0.378569	0.448601
marketscan	multiyear	stateSNB	nitrofurantoin	0.048027	0.040948
marketscan	multiyear	stateSNB	overall	0.699249	2.741875
marketscan	multiyear	stateSNB	quinolone	0.219464	0.18247
marketscan	multiyear	stateSNB	tetracycline	0.121695	0.216889
marketscan	multiyear	stateSNB	tmpsmx	0.12198	0.089373
marketscan	multiyear	stateSTP	beta_lactam	0.324373	0.43011
marketscan	multiyear	stateSTP	cephalosporin	0.221275	0.198724
marketscan	multiyear	stateSTP	macrolide	0.28953	0.355822
marketscan	multiyear	stateSTP	nitrofurantoin	0.029035	0.025829
marketscan	multiyear	stateSTP	overall	0.553444	2.142357
marketscan	multiyear	stateSTP	quinolone	0.163755	0.141969
marketscan	multiyear	stateSTP	tetracycline	0.086521	0.157777
marketscan	multiyear	stateSTP	tmpsmx	0.098667	0.076974
marketscan	multiyear	stateTGK	beta_lactam	0.299316	0.281861
marketscan	multiyear	stateTGK	cephalosporin	0.162154	0.088664
marketscan	multiyear	stateTGK	macrolide	0.323713	0.329267
marketscan	multiyear	stateTGK	nitrofurantoin	0.03977	0.026976
marketscan	multiyear	stateTGK	overall	0.597045	1.704751
marketscan	multiyear	stateTGK	quinolone	0.170783	0.114351
marketscan	multiyear	stateTGK	tetracycline	0.070416	0.148964
marketscan	multiyear	stateTGK	tmpsmx	0.096797	0.055936
marketscan	multiyear	stateTMR	beta_lactam	0.364881	0.439167
marketscan	multiyear	stateTMR	cephalosporin	0.175488	0.127345
marketscan	multiyear	stateTMR	macrolide	0.305394	0.281345
marketscan	multiyear	stateTMR	nitrofurantoin	0.033214	0.027833
marketscan	multiyear	stateTMR	overall	0.631389	1.962757
marketscan	multiyear	stateTMR	quinolone	0.161247	0.105521
marketscan	multiyear	stateTMR	tetracycline	0.090561	0.204895
marketscan	multiyear	stateTMR	tmpsmx	0.085699	0.081885
marketscan	multiyear	stateTOE	beta_lactam	0.369411	0.410363
marketscan	multiyear	stateTOE	cephalosporin	0.212917	0.153537
marketscan	multiyear	stateTOE	macrolide	0.289039	0.270289
marketscan	multiyear	stateTOE	nitrofurantoin	0.039722	0.042658
marketscan	multiyear	stateTOE	overall	0.625274	2.03497
marketscan	multiyear	stateTOE	quinolone	0.159017	0.121496
marketscan	multiyear	stateTOE	tetracycline	0.09644	0.218026
marketscan	multiyear	stateTOE	tmpsmx	0.101198	0.07978
marketscan	multiyear	stateUEQ	beta_lactam	0.491115	0.709495
marketscan	multiyear	stateUEQ	cephalosporin	0.249818	0.197171
marketscan	multiyear	stateUEQ	macrolide	0.417715	0.505604
marketscan	multiyear	stateUEQ	nitrofurantoin	0.052009	0.036917
marketscan	multiyear	stateUEQ	overall	0.772064	3.030356
marketscan	multiyear	stateUEQ	quinolone	0.261072	0.235545
marketscan	multiyear	stateUEQ	tetracycline	0.118086	0.171018
marketscan	multiyear	stateUEQ	tmpsmx	0.136766	0.099907
marketscan	multiyear	stateUMX	beta_lactam	0.284211	0.282512
marketscan	multiyear	stateUMX	cephalosporin	0.145067	0.085413
marketscan	multiyear	stateUMX	macrolide	0.260331	0.265178
marketscan	multiyear	stateUMX	nitrofurantoin	0.037431	0.030855
marketscan	multiyear	stateUMX	overall	0.513402	1.585562
marketscan	multiyear	stateUMX	quinolone	0.155291	0.118186
marketscan	multiyear	stateUMX	tetracycline	0.074789	0.150126
marketscan	multiyear	stateUMX	tmpsmx	0.078408	0.048137
marketscan	multiyear	stateUWX	beta_lactam	0.390684	0.507466
marketscan	multiyear	stateUWX	cephalosporin	0.29062	0.289644
marketscan	multiyear	stateUWX	macrolide	0.40011	0.541397
marketscan	multiyear	stateUWX	nitrofurantoin	0.040394	0.03905
marketscan	multiyear	stateUWX	overall	0.678284	3.022462
marketscan	multiyear	stateUWX	quinolone	0.233545	0.228832
marketscan	multiyear	stateUWX	tetracycline	0.135672	0.190113
marketscan	multiyear	stateUWX	tmpsmx	0.167707	0.122323
marketscan	multiyear	stateVIE	beta_lactam	0.319773	0.379376
marketscan	multiyear	stateVIE	cephalosporin	0.149795	0.097879
marketscan	multiyear	stateVIE	macrolide	0.27841	0.278358
marketscan	multiyear	stateVIE	nitrofurantoin	0.029717	0.024909
marketscan	multiyear	stateVIE	overall	0.557145	1.778817
marketscan	multiyear	stateVIE	quinolone	0.155757	0.109
marketscan	multiyear	stateVIE	tetracycline	0.085327	0.193551
marketscan	multiyear	stateVIE	tmpsmx	0.079561	0.065266
marketscan	multiyear	stateVUS	beta_lactam	0.334891	0.390075
marketscan	multiyear	stateVUS	cephalosporin	0.163404	0.10418
marketscan	multiyear	stateVUS	macrolide	0.311024	0.310645
marketscan	multiyear	stateVUS	nitrofurantoin	0.030938	0.032832
marketscan	multiyear	stateVUS	overall	0.627731	1.861725
marketscan	multiyear	stateVUS	quinolone	0.155449	0.144968
marketscan	multiyear	stateVUS	tetracycline	0.11062	0.165299
marketscan	multiyear	stateVUS	tmpsmx	0.088395	0.062003
marketscan	multiyear	stateWFM	beta_lactam	0.25208	0.287263
marketscan	multiyear	stateWFM	cephalosporin	0.125843	0.075172
marketscan	multiyear	stateWFM	macrolide	0.225864	0.249129
marketscan	multiyear	stateWFM	nitrofurantoin	0.027003	0.023949
marketscan	multiyear	stateWFM	overall	0.417173	1.399923
marketscan	multiyear	stateWFM	quinolone	0.106917	0.077674000000000007
marketscan	multiyear	stateWFM	tetracycline	0.068258	0.120278
marketscan	multiyear	stateWFM	tmpsmx	0.062111	0.035792
marketscan	multiyear	stateWPV	beta_lactam	0.342724	0.355395
marketscan	multiyear	stateWPV	cephalosporin	0.171829	0.10791100000000001
marketscan	multiyear	stateWPV	macrolide	0.346051	0.386432
marketscan	multiyear	stateWPV	nitrofurantoin	0.035196	0.02591
marketscan	multiyear	stateWPV	overall	0.621023	2.080947
marketscan	multiyear	stateWPV	quinolone	0.212624	0.174227
marketscan	multiyear	stateWPV	tetracycline	0.100338	0.152937
marketscan	multiyear	stateWPV	tmpsmx	0.09832	0.05798
marketscan	multiyear	stateXYX	beta_lactam	0.423277	0.571955
marketscan	multiyear	stateXYX	cephalosporin	0.262245	0.227032
marketscan	multiyear	stateXYX	macrolide	0.387659	0.482435
marketscan	multiyear	stateXYX	nitrofurantoin	0.042474	0.035829
marketscan	multiyear	stateXYX	overall	0.716984	2.873901
marketscan	multiyear	stateXYX	quinolone	0.220535	0.194159
marketscan	multiyear	stateXYX	tetracycline	0.122228	0.237965
marketscan	multiyear	stateXYX	tmpsmx	0.138901	0.10633
marketscan	multiyear	stateYJD	beta_lactam	0.381946	0.511315
marketscan	multiyear	stateYJD	cephalosporin	0.246794	0.207569
marketscan	multiyear	stateYJD	macrolide	0.360825	0.430475
marketscan	multiyear	stateYJD	nitrofurantoin	0.0391	0.034574
marketscan	multiyear	stateYJD	overall	0.635906	2.464546
marketscan	multiyear	stateYJD	quinolone	0.176892	0.164194
marketscan	multiyear	stateYJD	tetracycline	0.091023	0.171486
marketscan	multiyear	stateYJD	tmpsmx	0.107996	0.05997
marketscan	multiyear	stateYUW	beta_lactam	0.409239	0.586203
marketscan	multiyear	stateYUW	cephalosporin	0.2777	0.277495
marketscan	multiyear	stateYUW	macrolide	0.352111	0.395642
marketscan	multiyear	stateYUW	nitrofurantoin	0.036771	0.029575
marketscan	multiyear	stateYUW	overall	0.681663	2.755025
marketscan	multiyear	stateYUW	quinolone	0.208179	0.173687
marketscan	multiyear	stateYUW	tetracycline	0.103987	0.226564
marketscan	multiyear	stateYUW	tmpsmx	0.126674	0.094052
marketscan	multiyear	stateYVE	beta_lactam	0.390029	0.557724
marketscan	multiyear	stateYVE	cephalosporin	0.203587	0.164453
marketscan	multiyear	stateYVE	macrolide	0.359512	0.475085
marketscan	multiyear	stateYVE	nitrofurantoin	0.037304	0.029141
marketscan	multiyear	stateYVE	overall	0.638109	2.539226
marketscan	multiyear	stateYVE	quinolone	0.223773	0.215093
marketscan	multiyear	stateYVE	tetracycline	0.10073	0.164311
marketscan	multiyear	stateYVE	tmpsmx	0.081109	0.057855
marketscan	multiyear	stateYWF	beta_lactam	0.349691	0.463529
marketscan	multiyear	stateYWF	cephalosporin	0.224503	0.186279
marketscan	multiyear	stateYWF	macrolide	0.328493	0.390252
marketscan	multiyear	stateYWF	nitrofurantoin	0.027875	0.020698
marketscan	multiyear	stateYWF	overall	0.609748	2.157904
marketscan	multiyear	stateYWF	quinolone	0.171925	0.121349
marketscan	multiyear	stateYWF	tetracycline	0.074278	0.146553
marketscan	multiyear	stateYWF	tmpsmx	0.087131	0.080788
marketscan	multiyear	stateZWS	beta_lactam	0.384186	0.495951
marketscan	multiyear	stateZWS	cephalosporin	0.212477	0.16128
marketscan	multiyear	stateZWS	macrolide	0.354983	0.435166
marketscan	multiyear	stateZWS	nitrofurantoin	0.0366	0.030792
marketscan	multiyear	stateZWS	overall	0.649199	2.449296
marketscan	multiyear	stateZWS	quinolone	0.195564	0.163054
marketscan	multiyear	stateZWS	tetracycline	0.104666	0.200202
marketscan	multiyear	stateZWS	tmpsmx	0.120471	0.090256
medicare	NA	stateBFU	beta_lactam	0.160072	0.089694
medicare	NA	stateBFU	cephalosporin	0.112287	0.062322
medicare	NA	stateBFU	macrolide	0.17029	0.07922
medicare	NA	stateBFU	nitrofurantoin	0.032677	0.032392
medicare	NA	stateBFU	overall	0.482045	0.764311
medicare	NA	stateBFU	quinolone	0.163683	0.097291
medicare	NA	stateBFU	tetracycline	0.053507	0.041018
medicare	NA	stateBFU	tmpsmx	0.070766	0.04136
medicare	NA	stateCCZ	beta_lactam	0.209501	0.123103
medicare	NA	stateCCZ	cephalosporin	0.191492	0.107145
medicare	NA	stateCCZ	macrolide	0.219662	0.124188
medicare	NA	stateCCZ	nitrofurantoin	0.052829	0.059284
medicare	NA	stateCCZ	overall	0.615044	1.30051
medicare	NA	stateCCZ	quinolone	0.261281	0.187859
medicare	NA	stateCCZ	tetracycline	0.074461	0.046277
medicare	NA	stateCCZ	tmpsmx	0.111081	0.070923
medicare	NA	stateCUX	beta_lactam	0.186155	0.10996
medicare	NA	stateCUX	cephalosporin	0.117934	0.060462
medicare	NA	stateCUX	macrolide	0.190255	0.092855
medicare	NA	stateCUX	nitrofurantoin	0.038562	0.031505
medicare	NA	stateCUX	overall	0.519897	0.872728
medicare	NA	stateCUX	quinolone	0.192286	0.115981
medicare	NA	stateCUX	tetracycline	0.042714	0.034124
medicare	NA	stateCUX	tmpsmx	0.073467	0.046569
medicare	NA	stateCWD	beta_lactam	0.17611	0.11972
medicare	NA	stateCWD	cephalosporin	0.17594	0.098094
medicare	NA	stateCWD	macrolide	0.186434	0.095554
medicare	NA	stateCWD	nitrofurantoin	0.030297	0.029838
medicare	NA	stateCWD	overall	0.534214	0.989907
medicare	NA	stateCWD	quinolone	0.192707	0.12881
medicare	NA	stateCWD	tetracycline	0.049158	0.045611
medicare	NA	stateCWD	tmpsmx	0.077659	0.069619
medicare	NA	stateCYL	beta_lactam	0.200653	0.113703
medicare	NA	stateCYL	cephalosporin	0.174203	0.095174
medicare	NA	stateCYL	macrolide	0.210723	0.110029
medicare	NA	stateCYL	nitrofurantoin	0.047885	0.05087
medicare	NA	stateCYL	overall	0.600633	1.191125
medicare	NA	stateCYL	quinolone	0.24523	0.165488
medicare	NA	stateCYL	tetracycline	0.088128	0.052453
medicare	NA	stateCYL	tmpsmx	0.105285	0.06629
medicare	NA	stateELN	beta_lactam	0.145967	0.064896
medicare	NA	stateELN	cephalosporin	0.087575	0.033835
medicare	NA	stateELN	macrolide	0.173422	0.072255
medicare	NA	stateELN	nitrofurantoin	0.026649	0.018794
medicare	NA	stateELN	overall	0.45643	0.600595
medicare	NA	stateELN	quinolone	0.166764	0.083812
medicare	NA	stateELN	tetracycline	0.03854	0.023254
medicare	NA	stateELN	tmpsmx	0.06308	0.032081
medicare	NA	stateEPB	beta_lactam	0.182432	0.093421
medicare	NA	stateEPB	cephalosporin	0.152164	0.072108
medicare	NA	stateEPB	macrolide	0.212078	0.097204
medicare	NA	stateEPB	nitrofurantoin	0.051104	0.045165
medicare	NA	stateEPB	overall	0.577424	1.047997
medicare	NA	stateEPB	quinolone	0.244339	0.149006
medicare	NA	stateEPB	tetracycline	0.065334	0.042011
medicare	NA	stateEPB	tmpsmx	0.101868	0.054767
medicare	NA	stateERZ	beta_lactam	0.187903	0.126098
medicare	NA	stateERZ	cephalosporin	0.166191	0.102822
medicare	NA	stateERZ	macrolide	0.178468	0.092644
medicare	NA	stateERZ	nitrofurantoin	0.036666	0.046639
medicare	NA	stateERZ	overall	0.543687	1.044233
medicare	NA	stateERZ	quinolone	0.197786	0.132017
medicare	NA	stateERZ	tetracycline	0.05639	0.057466
medicare	NA	stateERZ	tmpsmx	0.086007	0.076082
medicare	NA	stateEVG	beta_lactam	0.168561	0.08889
medicare	NA	stateEVG	cephalosporin	0.106904	0.0485
medicare	NA	stateEVG	macrolide	0.156726	0.06646
medicare	NA	stateEVG	nitrofurantoin	0.034514	0.033099
medicare	NA	stateEVG	overall	0.484735	0.735139
medicare	NA	stateEVG	quinolone	0.166071	0.092078
medicare	NA	stateEVG	tetracycline	0.056895	0.036833
medicare	NA	stateEVG	tmpsmx	0.067916	0.046852
medicare	NA	stateGKW	beta_lactam	0.168847	0.088977
medicare	NA	stateGKW	cephalosporin	0.132738	0.067125
medicare	NA	stateGKW	macrolide	0.188031	0.096201
medicare	NA	stateGKW	nitrofurantoin	0.030313	0.022451
medicare	NA	stateGKW	overall	0.512649	0.842643
medicare	NA	stateGKW	quinolone	0.180221	0.107734
medicare	NA	stateGKW	tetracycline	0.054066	0.035659
medicare	NA	stateGKW	tmpsmx	0.080771	0.04869
medicare	NA	stateGWT	beta_lactam	0.176296	0.093884
medicare	NA	stateGWT	cephalosporin	0.108654	0.044808
medicare	NA	stateGWT	macrolide	0.178315	0.078712
medicare	NA	stateGWT	nitrofurantoin	0.039442	0.033893
medicare	NA	stateGWT	overall	0.510592	0.796908
medicare	NA	stateGWT	quinolone	0.183835	0.10729
medicare	NA	stateGWT	tetracycline	0.047849	0.044972
medicare	NA	stateGWT	tmpsmx	0.069279	0.044329
medicare	NA	stateHKT	beta_lactam	0.189103	0.099913
medicare	NA	stateHKT	cephalosporin	0.190647	0.102792
medicare	NA	stateHKT	macrolide	0.217763	0.107594
medicare	NA	stateHKT	nitrofurantoin	0.048495	0.050266
medicare	NA	stateHKT	overall	0.617731	1.213314
medicare	NA	stateHKT	quinolone	0.262046	0.173458
medicare	NA	stateHKT	tetracycline	0.08513	0.050331
medicare	NA	stateHKT	tmpsmx	0.118939	0.063886
medicare	NA	stateHMP	beta_lactam	0.181696	0.091049
medicare	NA	stateHMP	cephalosporin	0.142335	0.069948
medicare	NA	stateHMP	macrolide	0.19547900000000001	0.095021
medicare	NA	stateHMP	nitrofurantoin	0.046512	0.047764
medicare	NA	stateHMP	overall	0.558475	1.00551
medicare	NA	stateHMP	quinolone	0.222391	0.137674
medicare	NA	stateHMP	tetracycline	0.072038	0.048067
medicare	NA	stateHMP	tmpsmx	0.096539	0.065393
medicare	NA	stateHQX	beta_lactam	0.187798	0.110381
medicare	NA	stateHQX	cephalosporin	0.174879	0.109138
medicare	NA	stateHQX	macrolide	0.190644	0.1033
medicare	NA	stateHQX	nitrofurantoin	0.045508	0.048503
medicare	NA	stateHQX	overall	0.573518	1.084536
medicare	NA	stateHQX	quinolone	0.207128	0.133996
medicare	NA	stateHQX	tetracycline	0.07964	0.056816
medicare	NA	stateHQX	tmpsmx	0.096267	0.062893
medicare	NA	stateIJE	beta_lactam	0.183999	0.094304
medicare	NA	stateIJE	cephalosporin	0.145981	0.068457
medicare	NA	stateIJE	macrolide	0.198291	0.094687
medicare	NA	stateIJE	nitrofurantoin	0.049762	0.042388
medicare	NA	stateIJE	overall	0.566347	1.025046
medicare	NA	stateIJE	quinolone	0.234638	0.152437
medicare	NA	stateIJE	tetracycline	0.071827	0.044702
medicare	NA	stateIJE	tmpsmx	0.093765	0.052257
medicare	NA	stateIWK	beta_lactam	0.181563	0.096311
medicare	NA	stateIWK	cephalosporin	0.113924	0.054478
medicare	NA	stateIWK	macrolide	0.180295	0.088004
medicare	NA	stateIWK	nitrofurantoin	0.040403	0.030981
medicare	NA	stateIWK	overall	0.516684	0.833485
medicare	NA	stateIWK	quinolone	0.193513	0.112719
medicare	NA	stateIWK	tetracycline	0.049957	0.036075
medicare	NA	stateIWK	tmpsmx	0.074951	0.040374
medicare	NA	stateJBF	beta_lactam	0.177562	0.091566
medicare	NA	stateJBF	cephalosporin	0.125042	0.063634
medicare	NA	stateJBF	macrolide	0.168384	0.082763
medicare	NA	stateJBF	nitrofurantoin	0.041721	0.038493
medicare	NA	stateJBF	overall	0.491211	0.799715
medicare	NA	stateJBF	quinolone	0.164683	0.093557
medicare	NA	stateJBF	tetracycline	0.044207	0.033055
medicare	NA	stateJBF	tmpsmx	0.070613	0.049752
medicare	NA	stateKFE	beta_lactam	0.196946	0.10897
medicare	NA	stateKFE	cephalosporin	0.164203	0.087088
medicare	NA	stateKFE	macrolide	0.185183	0.08751
medicare	NA	stateKFE	nitrofurantoin	0.047862	0.056431
medicare	NA	stateKFE	overall	0.535842	0.986843
medicare	NA	stateKFE	quinolone	0.177048	0.113375
medicare	NA	stateKFE	tetracycline	0.052829	0.044782
medicare	NA	stateKFE	tmpsmx	0.084097	0.064587
medicare	NA	stateKPQ	beta_lactam	0.206141	0.124024
medicare	NA	stateKPQ	cephalosporin	0.185208	0.111902
medicare	NA	stateKPQ	macrolide	0.210106	0.11609
medicare	NA	stateKPQ	nitrofurantoin	0.041749	0.03805
medicare	NA	stateKPQ	overall	0.589573	1.19753
medicare	NA	stateKPQ	quinolone	0.238406	0.169455
medicare	NA	stateKPQ	tetracycline	0.05698	0.037062
medicare	NA	stateKPQ	tmpsmx	0.102849	0.082361
medicare	NA	stateLJC	beta_lactam	0.179058	0.094214
medicare	NA	stateLJC	cephalosporin	0.132078	0.062973
medicare	NA	stateLJC	macrolide	0.170802	0.075283
medicare	NA	stateLJC	nitrofurantoin	0.04709	0.043843
medicare	NA	stateLJC	overall	0.514593	0.803187
medicare	NA	stateLJC	quinolone	0.173678	0.094158
medicare	NA	stateLJC	tetracycline	0.055157	0.035617
medicare	NA	stateLJC	tmpsmx	0.062574	0.041505
medicare	NA	stateLMH	beta_lactam	0.153956	0.07677
medicare	NA	stateLMH	cephalosporin	0.109994	0.059919
medicare	NA	stateLMH	macrolide	0.151865	0.069966
medicare	NA	stateLMH	nitrofurantoin	0.034189	0.03445
medicare	NA	stateLMH	overall	0.461245	0.741345
medicare	NA	stateLMH	quinolone	0.156499	0.09137
medicare	NA	stateLMH	tetracycline	0.04793	0.04414
medicare	NA	stateLMH	tmpsmx	0.076242	0.055528
medicare	NA	stateLWR	beta_lactam	0.179509	0.092466
medicare	NA	stateLWR	cephalosporin	0.116921	0.05169
medicare	NA	stateLWR	macrolide	0.189598	0.096663
medicare	NA	stateLWR	nitrofurantoin	0.039216	0.033049
medicare	NA	stateLWR	overall	0.51842	0.862424
medicare	NA	stateLWR	quinolone	0.193641	0.112092
medicare	NA	stateLWR	tetracycline	0.051528	0.038955
medicare	NA	stateLWR	tmpsmx	0.074832	0.041289
medicare	NA	stateMMO	beta_lactam	0.179836	0.089802
medicare	NA	stateMMO	cephalosporin	0.137884	0.061266
medicare	NA	stateMMO	macrolide	0.182456	0.079007
medicare	NA	stateMMO	nitrofurantoin	0.036945	0.026956
medicare	NA	stateMMO	overall	0.520082	0.816123
medicare	NA	stateMMO	quinolone	0.190153	0.106672
medicare	NA	stateMMO	tetracycline	0.051037	0.032374
medicare	NA	stateMMO	tmpsmx	0.07108	0.035132
medicare	NA	stateNWF	beta_lactam	0.178635	0.105185
medicare	NA	stateNWF	cephalosporin	0.131337	0.071093
medicare	NA	stateNWF	macrolide	0.184745	0.093439
medicare	NA	stateNWF	nitrofurantoin	0.037686	0.037929
medicare	NA	stateNWF	overall	0.520217	0.88082800000000006
medicare	NA	stateNWF	quinolone	0.18382	0.114692
medicare	NA	stateNWF	tetracycline	0.051283	0.039015
medicare	NA	stateNWF	tmpsmx	0.070341	0.049834
medicare	NA	stateOUP	beta_lactam	0.156563	0.07854
medicare	NA	stateOUP	cephalosporin	0.126774	0.065349
medicare	NA	stateOUP	macrolide	0.158532	0.069428
medicare	NA	stateOUP	nitrofurantoin	0.040885	0.037438
medicare	NA	stateOUP	overall	0.475393	0.761834
medicare	NA	stateOUP	quinolone	0.156832	0.088732
medicare	NA	stateOUP	tetracycline	0.047159	0.042216
medicare	NA	stateOUP	tmpsmx	0.075108	0.048129
medicare	NA	stateOYK	beta_lactam	0.160801	0.083685
medicare	NA	stateOYK	cephalosporin	0.106531	0.05326
medicare	NA	stateOYK	macrolide	0.150335	0.06674
medicare	NA	stateOYK	nitrofurantoin	0.036436	0.031136
medicare	NA	stateOYK	overall	0.470563	0.707838
medicare	NA	stateOYK	quinolone	0.152948	0.083359
medicare	NA	stateOYK	tetracycline	0.057588	0.036413
medicare	NA	stateOYK	tmpsmx	0.068593	0.049691
medicare	NA	statePIO	beta_lactam	0.140589	0.072888
medicare	NA	statePIO	cephalosporin	0.101267	0.051987
medicare	NA	statePIO	macrolide	0.164287	0.075887
medicare	NA	statePIO	nitrofurantoin	0.037551	0.036683
medicare	NA	statePIO	overall	0.464536	0.737403
medicare	NA	statePIO	quinolone	0.160157	0.098178
medicare	NA	statePIO	tetracycline	0.06143	0.037467
medicare	NA	statePIO	tmpsmx	0.071493	0.048672
medicare	NA	statePJJ	beta_lactam	0.18668	0.098309
medicare	NA	statePJJ	cephalosporin	0.16435	0.081058
medicare	NA	statePJJ	macrolide	0.203561	0.094246
medicare	NA	statePJJ	nitrofurantoin	0.053543	0.052341
medicare	NA	statePJJ	overall	0.584302	1.089007
medicare	NA	statePJJ	quinolone	0.233524	0.148427
medicare	NA	statePJJ	tetracycline	0.07164	0.049131
medicare	NA	statePJJ	tmpsmx	0.109525	0.068796
medicare	NA	stateQES	beta_lactam	0.187948	0.100293
medicare	NA	stateQES	cephalosporin	0.115497	0.047887
medicare	NA	stateQES	macrolide	0.2052	0.097106
medicare	NA	stateQES	nitrofurantoin	0.042632	0.029509
medicare	NA	stateQES	overall	0.53581	0.810115
medicare	NA	stateQES	quinolone	0.198383	0.113163
medicare	NA	stateQES	tetracycline	0.04172	0.026171
medicare	NA	stateQES	tmpsmx	0.056078	0.029931
medicare	NA	stateRHV	beta_lactam	0.188893	0.1021
medicare	NA	stateRHV	cephalosporin	0.181415	0.097022
medicare	NA	stateRHV	macrolide	0.230676	0.118235
medicare	NA	stateRHV	nitrofurantoin	0.054288	0.060442
medicare	NA	stateRHV	overall	0.625381	1.279989
medicare	NA	stateRHV	quinolone	0.267806	0.185425
medicare	NA	stateRHV	tetracycline	0.094871	0.051166
medicare	NA	stateRHV	tmpsmx	0.125759	0.076191
medicare	NA	stateSHP	beta_lactam	0.192562	0.105635
medicare	NA	stateSHP	cephalosporin	0.150402	0.075034
medicare	NA	stateSHP	macrolide	0.198198	0.094505
medicare	NA	stateSHP	nitrofurantoin	0.048771	0.045377
medicare	NA	stateSHP	overall	0.564335	1.038582
medicare	NA	stateSHP	quinolone	0.220623	0.137374
medicare	NA	stateSHP	tetracycline	0.077277	0.048696
medicare	NA	stateSHP	tmpsmx	0.090267	0.059925
medicare	NA	stateSLZ	beta_lactam	0.183765	0.099141
medicare	NA	stateSLZ	cephalosporin	0.140194	0.069969
medicare	NA	stateSLZ	macrolide	0.222607	0.110598
medicare	NA	stateSLZ	nitrofurantoin	0.055993	0.067322
medicare	NA	stateSLZ	overall	0.590021	1.161728
medicare	NA	stateSLZ	quinolone	0.24203	0.155052
medicare	NA	stateSLZ	tetracycline	0.088914000000000007	0.049453
medicare	NA	stateSLZ	tmpsmx	0.12234	0.076812
medicare	NA	stateSNB	beta_lactam	0.187794	0.103865
medicare	NA	stateSNB	cephalosporin	0.155341	0.080175
medicare	NA	stateSNB	macrolide	0.191006	0.092022
medicare	NA	stateSNB	nitrofurantoin	0.043922	0.038041
medicare	NA	stateSNB	overall	0.547782	0.954924
medicare	NA	stateSNB	quinolone	0.200925	0.122434
medicare	NA	stateSNB	tetracycline	0.061521	0.037696
medicare	NA	stateSNB	tmpsmx	0.079887	0.049804
medicare	NA	stateSTP	beta_lactam	0.184087	0.108305
medicare	NA	stateSTP	cephalosporin	0.180338	0.113691
medicare	NA	stateSTP	macrolide	0.192125	0.105464
medicare	NA	stateSTP	nitrofurantoin	0.043433	0.043612
medicare	NA	stateSTP	overall	0.561046	1.092318
medicare	NA	stateSTP	quinolone	0.206542	0.143286
medicare	NA	stateSTP	tetracycline	0.069472	0.050699
medicare	NA	stateSTP	tmpsmx	0.088452	0.062351
medicare	NA	stateTGK	beta_lactam	0.13756	0.061206000000000003
medicare	NA	stateTGK	cephalosporin	0.101779	0.05249
medicare	NA	stateTGK	macrolide	0.179999	0.093839
medicare	NA	stateTGK	nitrofurantoin	0.036581	0.034975
medicare	NA	stateTGK	overall	0.460209	0.738373
medicare	NA	stateTGK	quinolone	0.16601	0.104015
medicare	NA	stateTGK	tetracycline	0.043763	0.020898
medicare	NA	stateTGK	tmpsmx	0.077919	0.041687
medicare	NA	stateTMR	beta_lactam	0.170546	0.099353
medicare	NA	stateTMR	cephalosporin	0.116721	0.062421
medicare	NA	stateTMR	macrolide	0.155113	0.075699
medicare	NA	stateTMR	nitrofurantoin	0.030535	0.026316
medicare	NA	stateTMR	overall	0.480025	0.786616
medicare	NA	stateTMR	quinolone	0.165069	0.100153
medicare	NA	stateTMR	tetracycline	0.050606	0.042166
medicare	NA	stateTMR	tmpsmx	0.068364	0.063308
medicare	NA	stateTOE	beta_lactam	0.17953	0.097682
medicare	NA	stateTOE	cephalosporin	0.148152	0.073877
medicare	NA	stateTOE	macrolide	0.169101	0.073942
medicare	NA	stateTOE	nitrofurantoin	0.040139	0.048736
medicare	NA	stateTOE	overall	0.513117	0.896168
medicare	NA	stateTOE	quinolone	0.171725	0.101959
medicare	NA	stateTOE	tetracycline	0.056627	0.045081
medicare	NA	stateTOE	tmpsmx	0.084727	0.068527
medicare	NA	stateUEQ	beta_lactam	0.187712	0.098365
medicare	NA	stateUEQ	cephalosporin	0.112278	0.046313
medicare	NA	stateUEQ	macrolide	0.180909	0.079982
medicare	NA	stateUEQ	nitrofurantoin	0.045388	0.030114
medicare	NA	stateUEQ	overall	0.522207	0.809802
medicare	NA	stateUEQ	quinolone	0.195709	0.120421
medicare	NA	stateUEQ	tetracycline	0.050978	0.033607
medicare	NA	stateUEQ	tmpsmx	0.074389	0.035572
medicare	NA	stateUMX	beta_lactam	0.178139	0.09703
medicare	NA	stateUMX	cephalosporin	0.120396	0.056822
medicare	NA	stateUMX	macrolide	0.191287	0.092336
medicare	NA	stateUMX	nitrofurantoin	0.042817	0.03407
medicare	NA	stateUMX	overall	0.519096	0.865819
medicare	NA	stateUMX	quinolone	0.201611	0.120421
medicare	NA	stateUMX	tetracycline	0.04446	0.03143
medicare	NA	stateUMX	tmpsmx	0.074291	0.037349
medicare	NA	stateUWX	beta_lactam	0.184775	0.096408
medicare	NA	stateUWX	cephalosporin	0.16913	0.086163
medicare	NA	stateUWX	macrolide	0.214046	0.103726
medicare	NA	stateUWX	nitrofurantoin	0.045529	0.049905
medicare	NA	stateUWX	overall	0.593344	1.138415
medicare	NA	stateUWX	quinolone	0.236012	0.153795
medicare	NA	stateUWX	tetracycline	0.090688	0.053286
medicare	NA	stateUWX	tmpsmx	0.115119	0.072359
medicare	NA	stateVIE	beta_lactam	0.181022	0.110823
medicare	NA	stateVIE	cephalosporin	0.112524	0.060464
medicare	NA	stateVIE	macrolide	0.161063	0.081224
medicare	NA	stateVIE	nitrofurantoin	0.038495	0.038572
medicare	NA	stateVIE	overall	0.494931	0.821339
medicare	NA	stateVIE	quinolone	0.164736	0.093142
medicare	NA	stateVIE	tetracycline	0.050492	0.047643
medicare	NA	stateVIE	tmpsmx	0.072252	0.05505
medicare	NA	stateVUS	beta_lactam	0.147892	0.091223
medicare	NA	stateVUS	cephalosporin	0.115007	0.069067
medicare	NA	stateVUS	macrolide	0.163147	0.079881
medicare	NA	stateVUS	nitrofurantoin	0.035471	0.027949
medicare	NA	stateVUS	overall	0.468442	0.733177
medicare	NA	stateVUS	quinolone	0.148239	0.089855
medicare	NA	stateVUS	tetracycline	0.04614	0.024301
medicare	NA	stateVUS	tmpsmx	0.069283	0.057143
medicare	NA	stateWFM	beta_lactam	0.172674	0.082662
medicare	NA	stateWFM	cephalosporin	0.124842	0.058184
medicare	NA	stateWFM	macrolide	0.183514	0.081834
medicare	NA	stateWFM	nitrofurantoin	0.035694	0.025375
medicare	NA	stateWFM	overall	0.500803	0.793209
medicare	NA	stateWFM	quinolone	0.175414	0.097846
medicare	NA	stateWFM	tetracycline	0.053413	0.032354
medicare	NA	stateWFM	tmpsmx	0.079135	0.041709
medicare	NA	stateWPV	beta_lactam	0.169898	0.085064
medicare	NA	stateWPV	cephalosporin	0.126188	0.055806
medicare	NA	stateWPV	macrolide	0.207862	0.103053
medicare	NA	stateWPV	nitrofurantoin	0.040751	0.034319
medicare	NA	stateWPV	overall	0.547852	0.935244
medicare	NA	stateWPV	quinolone	0.220788	0.1313
medicare	NA	stateWPV	tetracycline	0.064789	0.042119
medicare	NA	stateWPV	tmpsmx	0.079617	0.046897
medicare	NA	stateXYX	beta_lactam	0.178663	0.098968
medicare	NA	stateXYX	cephalosporin	0.163735	0.092324
medicare	NA	stateXYX	macrolide	0.196534	0.097724
medicare	NA	stateXYX	nitrofurantoin	0.041132	0.043268
medicare	NA	stateXYX	overall	0.560105	1.042765
medicare	NA	stateXYX	quinolone	0.211855	0.137031
medicare	NA	stateXYX	tetracycline	0.070883	0.052392
medicare	NA	stateXYX	tmpsmx	0.092521	0.06485
medicare	NA	stateYJD	beta_lactam	0.166221	0.089954
medicare	NA	stateYJD	cephalosporin	0.144628	0.074333
medicare	NA	stateYJD	macrolide	0.176829	0.088111
medicare	NA	stateYJD	nitrofurantoin	0.035654	0.032499
medicare	NA	stateYJD	overall	0.493108	0.826214
medicare	NA	stateYJD	quinolone	0.156145	0.087698
medicare	NA	stateYJD	tetracycline	0.047731	0.039723
medicare	NA	stateYJD	tmpsmx	0.080235	0.057378
medicare	NA	stateYUW	beta_lactam	0.188604	0.112565
medicare	NA	stateYUW	cephalosporin	0.163839	0.099859
medicare	NA	stateYUW	macrolide	0.16164799999999999	0.077027
medicare	NA	stateYUW	nitrofurantoin	0.040204	0.04779
medicare	NA	stateYUW	overall	0.541552	1.016616
medicare	NA	stateYUW	quinolone	0.200345	0.129806
medicare	NA	stateYUW	tetracycline	0.061193	0.056505
medicare	NA	stateYUW	tmpsmx	0.092311	0.08343
medicare	NA	stateYVE	beta_lactam	0.194444	0.110715
medicare	NA	stateYVE	cephalosporin	0.113305	0.050174
medicare	NA	stateYVE	macrolide	0.199428	0.099027
medicare	NA	stateYVE	nitrofurantoin	0.036725	0.027151
medicare	NA	stateYVE	overall	0.534087	0.858509
medicare	NA	stateYVE	quinolone	0.208438	0.123571
medicare	NA	stateYVE	tetracycline	0.044106	0.026585
medicare	NA	stateYVE	tmpsmx	0.059192	0.036604
medicare	NA	stateYWF	beta_lactam	0.179182	0.118382
medicare	NA	stateYWF	cephalosporin	0.13972	0.076053
medicare	NA	stateYWF	macrolide	0.181236	0.091015
medicare	NA	stateYWF	nitrofurantoin	0.034744	0.03342
medicare	NA	stateYWF	overall	0.525048	0.905939
medicare	NA	stateYWF	quinolone	0.198088	0.12998
medicare	NA	stateYWF	tetracycline	0.041995	0.035568
medicare	NA	stateYWF	tmpsmx	0.072874	0.055003
medicare	NA	stateZWS	beta_lactam	0.18167	0.111003
medicare	NA	stateZWS	cephalosporin	0.13396	0.071457
medicare	NA	stateZWS	macrolide	0.196907	0.103609
medicare	NA	stateZWS	nitrofurantoin	0.044343	0.048567
medicare	NA	stateZWS	overall	0.538684	1.020128
medicare	NA	stateZWS	quinolone	0.199165	0.132188
medicare	NA	stateZWS	tetracycline	0.066851	0.050512
[truncated: 1 more rows]
