# Supplementary material for: The distribution of antibiotic use and its association with antibiotic resistance
Source: eLife. 2018 Dec 18;7:e39435. doi: 10.7554/eLife.39435 (PMC6307856; doi:10.7554/eLife.39435)
Supplement: Figure 3—source data 2. — For each adequately-represented pathogen and drug group (see Materials and methods) and state (with masked ID matching the antibiotic use data), the proportion of isolates collected in that state susceptible to that drug. [file elife-39435-fig3-data2.tds]

pathogen	drug_group	state_id	proportion_nonsusceptible
A. baumannii	beta_lactam	stateCCZ	0.541734
A. baumannii	beta_lactam	stateCUX	0.215
A. baumannii	beta_lactam	stateCYL	0.846579
A. baumannii	beta_lactam	stateEPB	0.476765
A. baumannii	beta_lactam	stateERZ	0.2035
A. baumannii	beta_lactam	stateGKW	0.11145
A. baumannii	beta_lactam	stateIJE	0.238039
A. baumannii	beta_lactam	stateIWK	0.541028
A. baumannii	beta_lactam	stateJBF	0.04
A. baumannii	beta_lactam	stateKFE	0.376103
A. baumannii	beta_lactam	stateLJC	0.335321
A. baumannii	beta_lactam	stateLWR	0.238372
A. baumannii	beta_lactam	stateMMO	0.48587
A. baumannii	beta_lactam	stateNWF	0.182927
A. baumannii	beta_lactam	stateOUP	0.27453
A. baumannii	beta_lactam	statePIO	0.062
A. baumannii	beta_lactam	statePJJ	0.776699
A. baumannii	beta_lactam	stateRHV	0.4678
A. baumannii	beta_lactam	stateSHP	0.165451
A. baumannii	beta_lactam	stateSLZ	0.453091
A. baumannii	beta_lactam	stateSNB	0.172364
A. baumannii	beta_lactam	stateSTP	0.14
A. baumannii	beta_lactam	stateTMR	0.250964
A. baumannii	beta_lactam	stateTOE	0.22
A. baumannii	beta_lactam	stateUEQ	0.135
A. baumannii	beta_lactam	stateUMX	0.360841
A. baumannii	beta_lactam	stateVIE	0.149268
A. baumannii	beta_lactam	stateVUS	0.02
A. baumannii	beta_lactam	stateWPV	0.436512
A. baumannii	beta_lactam	stateXYX	0.603389
A. baumannii	beta_lactam	stateYJD	0.495
A. baumannii	beta_lactam	stateYUW	0.19
A. baumannii	beta_lactam	stateYVE	0.420143
A. baumannii	beta_lactam	stateZWS	0.488344
A. baumannii	cephalosporin	stateCCZ	0.589445
A. baumannii	cephalosporin	stateCUX	0.2
A. baumannii	cephalosporin	stateCYL	0.563316
A. baumannii	cephalosporin	stateELN	0.214416
A. baumannii	cephalosporin	stateEPB	0.614355
A. baumannii	cephalosporin	stateERZ	0.498125
A. baumannii	cephalosporin	stateGKW	0.413317
A. baumannii	cephalosporin	stateIJE	0.44355
A. baumannii	cephalosporin	stateIWK	0.678364
A. baumannii	cephalosporin	stateJBF	0.272903
A. baumannii	cephalosporin	stateKFE	0.369488
A. baumannii	cephalosporin	stateLJC	0.546022
A. baumannii	cephalosporin	stateLMH	0.175
A. baumannii	cephalosporin	stateLWR	0.604031
A. baumannii	cephalosporin	stateMMO	0.634336
A. baumannii	cephalosporin	stateNWF	0.524939
A. baumannii	cephalosporin	stateOUP	0.421768
A. baumannii	cephalosporin	statePIO	0.032
A. baumannii	cephalosporin	statePJJ	0.683429
A. baumannii	cephalosporin	stateQES	0.99
A. baumannii	cephalosporin	stateRHV	0.537633
A. baumannii	cephalosporin	stateSHP	0.398733
A. baumannii	cephalosporin	stateSLZ	0.535581
A. baumannii	cephalosporin	stateSNB	0.33513
A. baumannii	cephalosporin	stateSTP	0.8
A. baumannii	cephalosporin	stateTMR	0.3484
A. baumannii	cephalosporin	stateTOE	0.236667
A. baumannii	cephalosporin	stateUEQ	0.55
A. baumannii	cephalosporin	stateUMX	0.363283
A. baumannii	cephalosporin	stateVIE	0.36907
A. baumannii	cephalosporin	stateVUS	0.33
A. baumannii	cephalosporin	stateWPV	0.619502
A. baumannii	cephalosporin	stateXYX	0.457095
A. baumannii	cephalosporin	stateYJD	0.68
A. baumannii	cephalosporin	stateYUW	0.373019
A. baumannii	cephalosporin	stateYVE	0.5302
A. baumannii	cephalosporin	stateZWS	0.621051
A. baumannii	quinolone	stateCCZ	0.490044
A. baumannii	quinolone	stateCUX	0.24
A. baumannii	quinolone	stateCYL	0.389447
A. baumannii	quinolone	stateELN	0.047955
A. baumannii	quinolone	stateEPB	0.410122
A. baumannii	quinolone	stateERZ	0.017333
A. baumannii	quinolone	stateEVG	0.082245
A. baumannii	quinolone	stateGKW	0.1222
A. baumannii	quinolone	stateIJE	0.282465
A. baumannii	quinolone	stateIWK	0.686822
A. baumannii	quinolone	stateJBF	0.060645
A. baumannii	quinolone	stateKFE	0.273787
A. baumannii	quinolone	stateLJC	0.398933
A. baumannii	quinolone	stateLMH	0.09
A. baumannii	quinolone	stateLWR	0.559535
A. baumannii	quinolone	stateMMO	0.441399
A. baumannii	quinolone	stateNWF	0.562317
A. baumannii	quinolone	stateOUP	0.366863
A. baumannii	quinolone	statePIO	0.024
A. baumannii	quinolone	statePJJ	0.696352
A. baumannii	quinolone	stateQES	0.8
A. baumannii	quinolone	stateRHV	0.538767
A. baumannii	quinolone	stateSHP	0.225387
A. baumannii	quinolone	stateSLZ	0.384235
A. baumannii	quinolone	stateSNB	0.393739
A. baumannii	quinolone	stateSTP	0.59
A. baumannii	quinolone	stateTMR	0.183467
A. baumannii	quinolone	stateTOE	0.1
A. baumannii	quinolone	stateUEQ	0.2
A. baumannii	quinolone	stateUMX	0.278505
A. baumannii	quinolone	stateVIE	0.411786
A. baumannii	quinolone	stateVUS	0.02
A. baumannii	quinolone	stateWPV	0.524471
A. baumannii	quinolone	stateXYX	0.309578
A. baumannii	quinolone	stateYJD	0.05
A. baumannii	quinolone	stateYUW	0.44967
A. baumannii	quinolone	stateYVE	0.439068
A. baumannii	quinolone	stateZWS	0.552954
A. baumannii	tmpsmx	stateCCZ	0.518231
A. baumannii	tmpsmx	stateCUX	0.29
A. baumannii	tmpsmx	stateCYL	0.825094
A. baumannii	tmpsmx	stateELN	0.106497
A. baumannii	tmpsmx	stateEPB	0.411849
A. baumannii	tmpsmx	stateERZ	0.159333
A. baumannii	tmpsmx	stateEVG	0.121837
A. baumannii	tmpsmx	stateGKW	0.09905
A. baumannii	tmpsmx	stateIJE	0.257115
A. baumannii	tmpsmx	stateIWK	0.692897
A. baumannii	tmpsmx	stateJBF	0.096452
A. baumannii	tmpsmx	stateKFE	0.365806
A. baumannii	tmpsmx	stateLJC	0.266
A. baumannii	tmpsmx	stateLMH	0.09
A. baumannii	tmpsmx	stateLWR	0.486977
A. baumannii	tmpsmx	stateMMO	0.435135
A. baumannii	tmpsmx	stateNWF	0.430244
A. baumannii	tmpsmx	stateOUP	0.227059
A. baumannii	tmpsmx	statePIO	0.078
A. baumannii	tmpsmx	statePJJ	0.578443
A. baumannii	tmpsmx	stateQES	0.4
A. baumannii	tmpsmx	stateRHV	0.252333
A. baumannii	tmpsmx	stateSHP	0.21
A. baumannii	tmpsmx	stateSLZ	0.34315
A. baumannii	tmpsmx	stateSNB	0.279217
A. baumannii	tmpsmx	stateTMR	0.19428
A. baumannii	tmpsmx	stateTOE	0.17
A. baumannii	tmpsmx	stateUEQ	0.19
A. baumannii	tmpsmx	stateUMX	0.257935
A. baumannii	tmpsmx	stateVIE	0.317857
A. baumannii	tmpsmx	stateVUS	0.1
A. baumannii	tmpsmx	stateWPV	0.643367
A. baumannii	tmpsmx	stateXYX	0.327081
A. baumannii	tmpsmx	stateYJD	0.05
A. baumannii	tmpsmx	stateYUW	0.385283
A. baumannii	tmpsmx	stateYVE	0.508932
A. baumannii	tmpsmx	stateZWS	0.630675
C. freundii	beta_lactam	stateBFU	0.540063
C. freundii	beta_lactam	stateCCZ	0.482542
C. freundii	beta_lactam	stateCUX	0.2
C. freundii	beta_lactam	stateCWD	0.17
C. freundii	beta_lactam	stateCYL	0.508743
C. freundii	beta_lactam	stateELN	0.024762
C. freundii	beta_lactam	stateEPB	0.542893
C. freundii	beta_lactam	stateERZ	0.584382
C. freundii	beta_lactam	stateEVG	0
C. freundii	beta_lactam	stateGKW	0.330136
C. freundii	beta_lactam	stateIJE	0.421152
C. freundii	beta_lactam	stateIWK	0.176071
C. freundii	beta_lactam	stateJBF	0.111943
C. freundii	beta_lactam	stateKFE	0.745313
C. freundii	beta_lactam	stateLJC	0.336685
C. freundii	beta_lactam	stateLMH	0.111649
C. freundii	beta_lactam	stateLWR	0.211958
C. freundii	beta_lactam	stateNWF	0.017619
C. freundii	beta_lactam	stateOUP	0.178152
C. freundii	beta_lactam	statePIO	0.101541
C. freundii	beta_lactam	statePJJ	0.174286
C. freundii	beta_lactam	stateRHV	0.54
C. freundii	beta_lactam	stateSHP	0.140742
C. freundii	beta_lactam	stateSLZ	0.471036
C. freundii	beta_lactam	stateSNB	0.371232
C. freundii	beta_lactam	stateTMR	0.418389
C. freundii	beta_lactam	stateTOE	0.085
C. freundii	beta_lactam	stateUEQ	0.09
C. freundii	beta_lactam	stateUMX	0.330013
C. freundii	beta_lactam	stateVIE	0.21877
C. freundii	beta_lactam	stateWFM	0.085
C. freundii	beta_lactam	stateWPV	0.505476
C. freundii	beta_lactam	stateXYX	0.68177
C. freundii	beta_lactam	stateYJD	0.673333
C. freundii	beta_lactam	stateYUW	0.046303
C. freundii	beta_lactam	stateYVE	0.284892
C. freundii	beta_lactam	stateZWS	0.602856
C. freundii	cephalosporin	stateBFU	0.045759
C. freundii	cephalosporin	stateCCZ	0.297989
C. freundii	cephalosporin	stateCUX	0.128701
C. freundii	cephalosporin	stateCWD	0.133333
C. freundii	cephalosporin	stateCYL	0.256788
C. freundii	cephalosporin	stateELN	0.052619
C. freundii	cephalosporin	stateEPB	0.31388
C. freundii	cephalosporin	stateERZ	0.331811
C. freundii	cephalosporin	stateEVG	0
C. freundii	cephalosporin	stateGKW	0.213903
C. freundii	cephalosporin	stateIJE	0.291271
C. freundii	cephalosporin	stateIWK	0.325857
C. freundii	cephalosporin	stateJBF	0.207416
C. freundii	cephalosporin	stateKFE	0.445838
C. freundii	cephalosporin	stateLJC	0.153455
C. freundii	cephalosporin	stateLMH	0.099692
C. freundii	cephalosporin	stateLWR	0.148675
C. freundii	cephalosporin	stateMMO	0.424241
C. freundii	cephalosporin	stateNWF	0.142619
C. freundii	cephalosporin	stateOUP	0.153533
C. freundii	cephalosporin	statePIO	0.1875
C. freundii	cephalosporin	statePJJ	0.147619
C. freundii	cephalosporin	stateRHV	0.377056
C. freundii	cephalosporin	stateSHP	0.20085
C. freundii	cephalosporin	stateSLZ	0.354041
C. freundii	cephalosporin	stateSNB	0.109832
C. freundii	cephalosporin	stateTMR	0.210959
C. freundii	cephalosporin	stateTOE	0.08
C. freundii	cephalosporin	stateUEQ	0.09
C. freundii	cephalosporin	stateUMX	0.313231
C. freundii	cephalosporin	stateVIE	0.285932
C. freundii	cephalosporin	stateVUS	0.105969
C. freundii	cephalosporin	stateWFM	0.055
C. freundii	cephalosporin	stateWPV	0.339192
C. freundii	cephalosporin	stateXYX	0.248642
C. freundii	cephalosporin	stateYJD	0.343333
C. freundii	cephalosporin	stateYUW	0.10103
C. freundii	cephalosporin	stateYVE	0.151413
C. freundii	cephalosporin	stateZWS	0.38336
C. freundii	nitrofurantoin	stateBFU	0.077089
C. freundii	nitrofurantoin	stateCCZ	0.088179
C. freundii	nitrofurantoin	stateCUX	0.055844
C. freundii	nitrofurantoin	stateCYL	0.038101
C. freundii	nitrofurantoin	stateELN	0.034762
C. freundii	nitrofurantoin	stateEPB	0.075888
C. freundii	nitrofurantoin	stateERZ	0.327918
C. freundii	nitrofurantoin	stateEVG	0
C. freundii	nitrofurantoin	stateGKW	0.053437
C. freundii	nitrofurantoin	stateIJE	0.063632
C. freundii	nitrofurantoin	stateIWK	0.038088
C. freundii	nitrofurantoin	stateJBF	0.079516
C. freundii	nitrofurantoin	stateKFE	0.066831
C. freundii	nitrofurantoin	stateLJC	0.032183
C. freundii	nitrofurantoin	stateLMH	0.148269
C. freundii	nitrofurantoin	stateLWR	0.081566
C. freundii	nitrofurantoin	stateMMO	0.16186
C. freundii	nitrofurantoin	stateNWF	0.099155
C. freundii	nitrofurantoin	stateOUP	0.103641
C. freundii	nitrofurantoin	statePIO	0.03799
C. freundii	nitrofurantoin	statePJJ	0.113286
C. freundii	nitrofurantoin	stateRHV	0.16
C. freundii	nitrofurantoin	stateSHP	0.112087
C. freundii	nitrofurantoin	stateSLZ	0.08
C. freundii	nitrofurantoin	stateSNB	0.088
C. freundii	nitrofurantoin	stateSTP	0.066951
C. freundii	nitrofurantoin	stateTMR	0.085544
C. freundii	nitrofurantoin	stateTOE	0.06
C. freundii	nitrofurantoin	stateUMX	0.093419
C. freundii	nitrofurantoin	stateVIE	0.090643
C. freundii	nitrofurantoin	stateVUS	0.132461
C. freundii	nitrofurantoin	stateWFM	0.09
C. freundii	nitrofurantoin	stateWPV	0.125986
C. freundii	nitrofurantoin	stateXYX	0.067269
C. freundii	nitrofurantoin	stateYJD	0.15
C. freundii	nitrofurantoin	stateYUW	0.059212
C. freundii	nitrofurantoin	stateYVE	0.057444
C. freundii	nitrofurantoin	stateZWS	0.133208
C. freundii	quinolone	stateBFU	0.012911
C. freundii	quinolone	stateCCZ	0.074109
C. freundii	quinolone	stateCUX	0.031234
C. freundii	quinolone	stateCWD	0.04
C. freundii	quinolone	stateCYL	0.101732
C. freundii	quinolone	stateELN	0.05619
C. freundii	quinolone	stateEPB	0.113882
C. freundii	quinolone	stateERZ	0.04987
C. freundii	quinolone	stateEVG	0.014082
C. freundii	quinolone	stateGKW	0.057442
C. freundii	quinolone	stateIJE	0.074505
C. freundii	quinolone	stateIWK	0.033286
C. freundii	quinolone	stateJBF	0.098769
C. freundii	quinolone	stateKFE	0.055821
C. freundii	quinolone	stateLJC	0.049185
C. freundii	quinolone	stateLMH	0.075959
C. freundii	quinolone	stateLWR	0.086928
C. freundii	quinolone	stateMMO	0.076444
C. freundii	quinolone	stateNWF	0.174476
C. freundii	quinolone	stateOUP	0.093203
C. freundii	quinolone	statePIO	0.025959
C. freundii	quinolone	statePJJ	0.201143
C. freundii	quinolone	stateRHV	0.166371
C. freundii	quinolone	stateSHP	0.081254
C. freundii	quinolone	stateSLZ	0.065648
C. freundii	quinolone	stateSNB	0.053039
C. freundii	quinolone	stateSTP	0.037787
C. freundii	quinolone	stateTMR	0.062667
C. freundii	quinolone	stateTOE	0.08
C. freundii	quinolone	stateUEQ	0.08
C. freundii	quinolone	stateUMX	0.099795
C. freundii	quinolone	stateVIE	0.04297
C. freundii	quinolone	stateVUS	0.052984
C. freundii	quinolone	stateWFM	0.08
C. freundii	quinolone	stateWPV	0.157981
C. freundii	quinolone	stateXYX	0.051921
C. freundii	quinolone	stateYJD	0.08
C. freundii	quinolone	stateYUW	0.081576
C. freundii	quinolone	stateYVE	0.070315
C. freundii	quinolone	stateZWS	0.146445
C. freundii	tmpsmx	stateBFU	0.12443
C. freundii	tmpsmx	stateCCZ	0.145512
C. freundii	tmpsmx	stateCUX	0.148312
C. freundii	tmpsmx	stateCYL	0.117374
C. freundii	tmpsmx	stateELN	0.119524
C. freundii	tmpsmx	stateEPB	0.250984
C. freundii	tmpsmx	stateERZ	0.155683
C. freundii	tmpsmx	stateEVG	0.03
C. freundii	tmpsmx	stateGKW	0.126532
C. freundii	tmpsmx	stateIJE	0.130459
C. freundii	tmpsmx	stateIWK	0.099714
C. freundii	tmpsmx	stateJBF	0.176978
C. freundii	tmpsmx	stateKFE	0.196431
C. freundii	tmpsmx	stateLJC	0.115843
C. freundii	tmpsmx	stateLMH	0.229381
C. freundii	tmpsmx	stateLWR	0.154639
C. freundii	tmpsmx	stateMMO	0
C. freundii	tmpsmx	stateNWF	0.38019
C. freundii	tmpsmx	stateOUP	0.187156
C. freundii	tmpsmx	statePIO	0.130137
C. freundii	tmpsmx	statePJJ	0.157571
C. freundii	tmpsmx	stateRHV	0.206452
C. freundii	tmpsmx	stateSHP	0.154063
C. freundii	tmpsmx	stateSLZ	0.170933
C. freundii	tmpsmx	stateSNB	0.116667
C. freundii	tmpsmx	stateSTP	0.099268
C. freundii	tmpsmx	stateTMR	0.154916
C. freundii	tmpsmx	stateTOE	0.16
C. freundii	tmpsmx	stateUEQ	0.1
C. freundii	tmpsmx	stateUMX	0.227041
C. freundii	tmpsmx	stateVIE	0.149671
C. freundii	tmpsmx	stateVUS	0.142984
C. freundii	tmpsmx	stateWFM	0.18
C. freundii	tmpsmx	stateWPV	0.176683
C. freundii	tmpsmx	stateXYX	0.158522
C. freundii	tmpsmx	stateYJD	0.15
C. freundii	tmpsmx	stateYUW	0.171576
C. freundii	tmpsmx	stateYVE	0.136738
C. freundii	tmpsmx	stateZWS	0.186126
CoNS	beta_lactam	stateBFU	0.381181
CoNS	beta_lactam	stateCCZ	0.652454
CoNS	beta_lactam	stateCUX	0.641884
CoNS	beta_lactam	stateCWD	0.785
CoNS	beta_lactam	stateCYL	0.910499
CoNS	beta_lactam	stateELN	0.609556
CoNS	beta_lactam	stateEPB	0.710172
CoNS	beta_lactam	stateERZ	0.391333
CoNS	beta_lactam	stateEVG	0.520345
CoNS	beta_lactam	stateGKW	0.621603
CoNS	beta_lactam	stateHQX	0.683077
CoNS	beta_lactam	stateIJE	0.637892
CoNS	beta_lactam	stateIWK	0.596179
CoNS	beta_lactam	stateJBF	0.657641
CoNS	beta_lactam	stateKFE	0.719929
CoNS	beta_lactam	stateLJC	0.673791
CoNS	beta_lactam	stateLMH	0.59211
CoNS	beta_lactam	stateLWR	0.534641
CoNS	beta_lactam	stateMMO	0.760263
CoNS	beta_lactam	stateNWF	0.728878
CoNS	beta_lactam	stateOUP	0.544319
CoNS	beta_lactam	statePIO	0.582733
CoNS	beta_lactam	statePJJ	0.656053
CoNS	beta_lactam	stateQES	0.78
CoNS	beta_lactam	stateRHV	0.722
CoNS	beta_lactam	stateSHP	0.661657
CoNS	beta_lactam	stateSLZ	0.711511
CoNS	beta_lactam	stateSNB	0.386635
CoNS	beta_lactam	stateSTP	0.713397
CoNS	beta_lactam	stateTGK	0.35
CoNS	beta_lactam	stateTMR	0.806572
CoNS	beta_lactam	stateTOE	0.847683
CoNS	beta_lactam	stateUEQ	0.53
CoNS	beta_lactam	stateUMX	0.671985
CoNS	beta_lactam	stateVIE	0.699299
CoNS	beta_lactam	stateVUS	0.44848
CoNS	beta_lactam	stateWPV	0.76557
CoNS	beta_lactam	stateXYX	0.688529
CoNS	beta_lactam	stateYJD	0.585
CoNS	beta_lactam	stateYUW	0.757562
CoNS	beta_lactam	stateYVE	0.684029
CoNS	beta_lactam	stateZWS	0.716421
CoNS	cephalosporin	stateCCZ	0.554745
CoNS	cephalosporin	stateCUX	0.506255
CoNS	cephalosporin	stateCYL	0.653191
CoNS	cephalosporin	stateELN	0.38
CoNS	cephalosporin	stateEPB	0.738333
CoNS	cephalosporin	stateEVG	0.520345
CoNS	cephalosporin	stateGKW	0.68
CoNS	cephalosporin	stateIJE	0.529718
CoNS	cephalosporin	stateIWK	0.602839
CoNS	cephalosporin	stateJBF	0.62736
CoNS	cephalosporin	stateKFE	0.476966
CoNS	cephalosporin	stateLJC	0.58527
CoNS	cephalosporin	stateLMH	0.558147
CoNS	cephalosporin	stateLWR	0.494438
CoNS	cephalosporin	stateMMO	0.625712
CoNS	cephalosporin	stateNWF	0.561332
CoNS	cephalosporin	stateOUP	0.459269
CoNS	cephalosporin	statePIO	0.524169
CoNS	cephalosporin	statePJJ	0.56003
CoNS	cephalosporin	stateQES	0.78
CoNS	cephalosporin	stateRHV	0.59
CoNS	cephalosporin	stateSHP	0.653615
CoNS	cephalosporin	stateSNB	0.300865
CoNS	cephalosporin	stateSTP	0.467662
CoNS	cephalosporin	stateTGK	0.35
CoNS	cephalosporin	stateTMR	0.4
CoNS	cephalosporin	stateTOE	0.22
CoNS	cephalosporin	stateUMX	0.546717
CoNS	cephalosporin	stateVIE	0.352032
CoNS	cephalosporin	stateWPV	0.687114
CoNS	cephalosporin	stateXYX	0.630718
CoNS	cephalosporin	stateYUW	0.72
CoNS	cephalosporin	stateYVE	0.635241
CoNS	cephalosporin	stateZWS	0.481279
CoNS	macrolide	stateBFU	0.473965
CoNS	macrolide	stateCCZ	0.631972
CoNS	macrolide	stateCUX	0.661397
CoNS	macrolide	stateCWD	0.65
CoNS	macrolide	stateELN	0.510533
CoNS	macrolide	stateEPB	0.673731
CoNS	macrolide	stateERZ	0.350167
CoNS	macrolide	stateEVG	0.612222
CoNS	macrolide	stateGKW	0.633948
CoNS	macrolide	stateHQX	0.68
CoNS	macrolide	stateIJE	0.687857
CoNS	macrolide	stateIWK	0.59454
CoNS	macrolide	stateJBF	0.587644
CoNS	macrolide	stateKFE	0.523111
CoNS	macrolide	stateLJC	0.671545
CoNS	macrolide	stateLMH	0.660874
CoNS	macrolide	stateLWR	0.546688
CoNS	macrolide	stateMMO	0.641463
CoNS	macrolide	stateNWF	0.632387
CoNS	macrolide	stateOUP	0.621991
CoNS	macrolide	statePIO	0.617767
CoNS	macrolide	statePJJ	0.597683
CoNS	macrolide	stateQES	0.78
CoNS	macrolide	stateRHV	0.696105
CoNS	macrolide	stateSHP	0.578545
CoNS	macrolide	stateSLZ	0.781579
CoNS	macrolide	stateSNB	0.56828
CoNS	macrolide	stateSTP	0.60094
CoNS	macrolide	stateTGK	0.64
CoNS	macrolide	stateTMR	0.630191
CoNS	macrolide	stateTOE	0.714878
CoNS	macrolide	stateUEQ	0.62
CoNS	macrolide	stateUMX	0.701403
CoNS	macrolide	stateVIE	0.631378
CoNS	macrolide	stateVUS	0.49384
CoNS	macrolide	stateWPV	0.726981
CoNS	macrolide	stateXYX	0.673163
CoNS	macrolide	stateYUW	0.705543
CoNS	macrolide	stateYVE	0.634321
CoNS	macrolide	stateZWS	0.678723
CoNS	nitrofurantoin	stateBFU	0.022733
CoNS	nitrofurantoin	stateCCZ	0.034962
CoNS	nitrofurantoin	stateCUX	0.003406
CoNS	nitrofurantoin	stateCWD	0
CoNS	nitrofurantoin	stateCYL	0.003556
CoNS	nitrofurantoin	stateELN	0
CoNS	nitrofurantoin	stateEPB	0.005449
CoNS	nitrofurantoin	stateEVG	0.03
CoNS	nitrofurantoin	stateGKW	0.003235
CoNS	nitrofurantoin	stateHQX	0.00915
CoNS	nitrofurantoin	stateIJE	0.03
CoNS	nitrofurantoin	stateIWK	0.024729
CoNS	nitrofurantoin	stateJBF	0.002432
CoNS	nitrofurantoin	stateKFE	0.030325
CoNS	nitrofurantoin	stateLJC	0.014824
CoNS	nitrofurantoin	stateLMH	0
CoNS	nitrofurantoin	stateLWR	0.010375
CoNS	nitrofurantoin	stateMMO	0.017638
CoNS	nitrofurantoin	stateNWF	0.024553
CoNS	nitrofurantoin	stateOUP	0.014295
CoNS	nitrofurantoin	statePIO	0.009669
CoNS	nitrofurantoin	statePJJ	0.018722
CoNS	nitrofurantoin	stateQES	0
CoNS	nitrofurantoin	stateSHP	0.013481
CoNS	nitrofurantoin	stateSLZ	0
CoNS	nitrofurantoin	stateSNB	0.06471
CoNS	nitrofurantoin	stateSTP	0
CoNS	nitrofurantoin	stateTGK	0
CoNS	nitrofurantoin	stateTMR	0.011814
CoNS	nitrofurantoin	stateTOE	0.009632
CoNS	nitrofurantoin	stateUMX	0.010944
CoNS	nitrofurantoin	stateVIE	0.008367
CoNS	nitrofurantoin	stateVUS	0
CoNS	nitrofurantoin	stateWPV	0.007372
CoNS	nitrofurantoin	stateXYX	0.007802
CoNS	nitrofurantoin	stateYJD	0
CoNS	nitrofurantoin	stateYUW	0.009351
CoNS	nitrofurantoin	stateYVE	0.05485
CoNS	nitrofurantoin	stateZWS	0.021668
CoNS	quinolone	stateBFU	0.355371
CoNS	quinolone	stateCCZ	0.62749
CoNS	quinolone	stateCUX	0.394578
CoNS	quinolone	stateCYL	0.4324
CoNS	quinolone	stateELN	0.154734
CoNS	quinolone	stateEPB	0.471738
CoNS	quinolone	stateGKW	0.392748
CoNS	quinolone	stateHQX	0.475
CoNS	quinolone	stateIJE	0.329166
CoNS	quinolone	stateIWK	0.373569
CoNS	quinolone	stateJBF	0.465634
CoNS	quinolone	stateKFE	0.292335
CoNS	quinolone	stateLJC	0.454692
CoNS	quinolone	stateLMH	0.3
CoNS	quinolone	stateLWR	0.313708
CoNS	quinolone	stateMMO	0.504189
CoNS	quinolone	stateNWF	0.55304
CoNS	quinolone	stateOUP	0.392154
CoNS	quinolone	statePIO	0.526221
CoNS	quinolone	statePJJ	0.144027
CoNS	quinolone	stateRHV	0.479263
CoNS	quinolone	stateSHP	0.388749
CoNS	quinolone	stateSLZ	0.553516
CoNS	quinolone	stateSNB	0.154027
CoNS	quinolone	stateSTP	0.362459
CoNS	quinolone	stateTGK	0.34
CoNS	quinolone	stateTMR	0.422726
CoNS	quinolone	stateTOE	0.462927
CoNS	quinolone	stateUMX	0.441838
CoNS	quinolone	stateVIE	0.394618
CoNS	quinolone	stateVUS	0.463119
CoNS	quinolone	stateWPV	0.655081
CoNS	quinolone	stateXYX	0.381498
CoNS	quinolone	stateYJD	0.09
CoNS	quinolone	stateYUW	0.570709
CoNS	quinolone	stateYVE	0.487973
CoNS	quinolone	stateZWS	0.571549
CoNS	tetracycline	stateBFU	0.14689
CoNS	tetracycline	stateCCZ	0.147993
CoNS	tetracycline	stateCUX	0.18391
CoNS	tetracycline	stateCYL	0.124236
CoNS	tetracycline	stateELN	0.1
CoNS	tetracycline	stateEPB	0.19045
CoNS	tetracycline	stateERZ	0.068333
CoNS	tetracycline	stateEVG	0.14465
CoNS	tetracycline	stateGKW	0.120066
CoNS	tetracycline	stateHQX	0.162996
CoNS	tetracycline	stateIJE	0.202596
CoNS	tetracycline	stateIWK	0.13087
CoNS	tetracycline	stateJBF	0.166086
CoNS	tetracycline	stateKFE	0.144919
CoNS	tetracycline	stateLJC	0.146736
CoNS	tetracycline	stateLMH	0.135344
CoNS	tetracycline	stateLWR	0.145562
CoNS	tetracycline	stateMMO	0.139211
CoNS	tetracycline	stateOUP	0.180046
CoNS	tetracycline	statePIO	0.139623
CoNS	tetracycline	statePJJ	0.106772
CoNS	tetracycline	stateRHV	0.221684
CoNS	tetracycline	stateSHP	0.16527
CoNS	tetracycline	stateSLZ	0.160102
CoNS	tetracycline	stateSNB	0.131511
CoNS	tetracycline	stateSTP	0.15629
CoNS	tetracycline	stateTGK	0.21
CoNS	tetracycline	stateTMR	0.15123
CoNS	tetracycline	stateTOE	0.162147
CoNS	tetracycline	stateUEQ	0.18
CoNS	tetracycline	stateUMX	0.171458
CoNS	tetracycline	stateVIE	0.146912
CoNS	tetracycline	stateWPV	0.156988
CoNS	tetracycline	stateXYX	0.139381
CoNS	tetracycline	stateYJD	0.17
CoNS	tetracycline	stateYUW	0.164953
CoNS	tetracycline	stateYVE	0.166103
CoNS	tetracycline	stateZWS	0.193467
CoNS	tmpsmx	stateBFU	0.295189
CoNS	tmpsmx	stateCCZ	0.358878
CoNS	tmpsmx	stateCUX	0.404683
CoNS	tmpsmx	stateCWD	0.35
CoNS	tmpsmx	stateCYL	0.53
CoNS	tmpsmx	stateELN	0.185089
CoNS	tmpsmx	stateEPB	0.431939
CoNS	tmpsmx	stateERZ	0.034
CoNS	tmpsmx	stateEVG	0.27
CoNS	tmpsmx	stateGKW	0.387259
CoNS	tmpsmx	stateHQX	0.453806
CoNS	tmpsmx	stateIJE	0.357024
CoNS	tmpsmx	stateIWK	0.384313
CoNS	tmpsmx	stateJBF	0.381565
CoNS	tmpsmx	stateKFE	0.192586
CoNS	tmpsmx	stateLJC	0.333869
CoNS	tmpsmx	stateLMH	0.411032
CoNS	tmpsmx	stateLWR	0.284813
CoNS	tmpsmx	stateMMO	0.464211
CoNS	tmpsmx	stateNWF	0.5
CoNS	tmpsmx	stateOUP	0.383497
CoNS	tmpsmx	statePIO	0.404059
CoNS	tmpsmx	stateQES	0.44
CoNS	tmpsmx	stateRHV	0.423053
CoNS	tmpsmx	stateSHP	0.298223
CoNS	tmpsmx	stateSLZ	0.529771
CoNS	tmpsmx	stateSNB	0.278351
CoNS	tmpsmx	stateSTP	0.270544
CoNS	tmpsmx	stateTGK	0.54
CoNS	tmpsmx	stateTMR	0.357474
CoNS	tmpsmx	stateTOE	0.276056
CoNS	tmpsmx	stateUEQ	0.31
CoNS	tmpsmx	stateUMX	0.381885
CoNS	tmpsmx	stateVIE	0.344275
CoNS	tmpsmx	stateVUS	0.28384
CoNS	tmpsmx	stateWPV	0.514329
CoNS	tmpsmx	stateXYX	0.407322
CoNS	tmpsmx	stateYJD	0.29
CoNS	tmpsmx	stateYUW	0.479894
CoNS	tmpsmx	stateYVE	0.366497
CoNS	tmpsmx	stateZWS	0.417279
E. aerogenes	beta_lactam	stateCCZ	0.558631
E. aerogenes	beta_lactam	stateCUX	0.1
E. aerogenes	beta_lactam	stateCWD	0.17
E. aerogenes	beta_lactam	stateCYL	0.740256
E. aerogenes	beta_lactam	stateELN	0.030513
E. aerogenes	beta_lactam	stateEPB	0.514857
E. aerogenes	beta_lactam	stateERZ	0.507018
E. aerogenes	beta_lactam	stateEVG	0.03
E. aerogenes	beta_lactam	stateGKW	0.308456
E. aerogenes	beta_lactam	stateHQX	0.11
E. aerogenes	beta_lactam	stateIJE	0.519217
E. aerogenes	beta_lactam	stateIWK	0.158696
E. aerogenes	beta_lactam	stateJBF	0.100328
E. aerogenes	beta_lactam	stateKFE	0.772782
E. aerogenes	beta_lactam	stateLJC	0.421312
E. aerogenes	beta_lactam	stateLMH	0.164268
E. aerogenes	beta_lactam	stateLWR	0.309667
E. aerogenes	beta_lactam	stateMMO	0.196197
E. aerogenes	beta_lactam	stateNWF	0.064235
E. aerogenes	beta_lactam	stateOUP	0.215132
E. aerogenes	beta_lactam	statePIO	0.132679
E. aerogenes	beta_lactam	statePJJ	0.172276
E. aerogenes	beta_lactam	stateRHV	0.555
E. aerogenes	beta_lactam	stateSHP	0.195022
E. aerogenes	beta_lactam	stateSLZ	0.390513
E. aerogenes	beta_lactam	stateSNB	0.331961
E. aerogenes	beta_lactam	stateTMR	0.347488
E. aerogenes	beta_lactam	stateTOE	0.105
E. aerogenes	beta_lactam	stateUEQ	0.19
E. aerogenes	beta_lactam	stateUMX	0.376546
E. aerogenes	beta_lactam	stateVIE	0.304638
E. aerogenes	beta_lactam	stateWFM	0.08
E. aerogenes	beta_lactam	stateWPV	0.423968
E. aerogenes	beta_lactam	stateXYX	0.701165
E. aerogenes	beta_lactam	stateYJD	0.733333
E. aerogenes	beta_lactam	stateYUW	0.111775
E. aerogenes	beta_lactam	stateYVE	0.379092
E. aerogenes	beta_lactam	stateZWS	0.67862
E. aerogenes	cephalosporin	stateCCZ	0.296638
E. aerogenes	cephalosporin	stateCUX	0.1031
E. aerogenes	cephalosporin	stateCWD	0.116667
E. aerogenes	cephalosporin	stateCYL	0.353397
E. aerogenes	cephalosporin	stateELN	0.02
E. aerogenes	cephalosporin	stateEPB	0.276379
E. aerogenes	cephalosporin	stateERZ	0.155892
E. aerogenes	cephalosporin	stateEVG	0.01
E. aerogenes	cephalosporin	stateGKW	0.167568
E. aerogenes	cephalosporin	stateHQX	0
E. aerogenes	cephalosporin	stateIJE	0.302201
E. aerogenes	cephalosporin	stateIWK	0.284348
E. aerogenes	cephalosporin	stateJBF	0.128764
E. aerogenes	cephalosporin	stateKFE	0.432487
E. aerogenes	cephalosporin	stateLJC	0.175495
E. aerogenes	cephalosporin	stateLMH	0.063361
E. aerogenes	cephalosporin	stateLWR	0.148111
E. aerogenes	cephalosporin	stateMMO	0.133286
E. aerogenes	cephalosporin	stateNWF	0.109059
E. aerogenes	cephalosporin	stateOUP	0.136143
E. aerogenes	cephalosporin	statePIO	0.178601
E. aerogenes	cephalosporin	statePJJ	0.114644
E. aerogenes	cephalosporin	stateRHV	0.29156
E. aerogenes	cephalosporin	stateSHP	0.196362
E. aerogenes	cephalosporin	stateSLZ	0.351051
E. aerogenes	cephalosporin	stateSNB	0.118729
E. aerogenes	cephalosporin	stateTMR	0.182052
E. aerogenes	cephalosporin	stateTOE	0.073333
E. aerogenes	cephalosporin	stateUEQ	0.105
E. aerogenes	cephalosporin	stateUMX	0.245289
E. aerogenes	cephalosporin	stateVIE	0.214643
E. aerogenes	cephalosporin	stateVUS	0.061667
E. aerogenes	cephalosporin	stateWFM	0.04
E. aerogenes	cephalosporin	stateWPV	0.303662
E. aerogenes	cephalosporin	stateXYX	0.256408
E. aerogenes	cephalosporin	stateYJD	0.416667
E. aerogenes	cephalosporin	stateYUW	0.12562
E. aerogenes	cephalosporin	stateYVE	0.287153
E. aerogenes	cephalosporin	stateZWS	0.440194
E. aerogenes	nitrofurantoin	stateCCZ	0.861953
E. aerogenes	nitrofurantoin	stateCUX	0.528172
E. aerogenes	nitrofurantoin	stateCYL	0.863077
E. aerogenes	nitrofurantoin	stateELN	0.847308
E. aerogenes	nitrofurantoin	stateEPB	0.872974
E. aerogenes	nitrofurantoin	stateERZ	0.782836
E. aerogenes	nitrofurantoin	stateEVG	0.5
E. aerogenes	nitrofurantoin	stateGKW	0.895161
E. aerogenes	nitrofurantoin	stateIJE	0.804274
E. aerogenes	nitrofurantoin	stateIWK	0.893478
E. aerogenes	nitrofurantoin	stateJBF	0.885087
E. aerogenes	nitrofurantoin	stateKFE	0.856969
E. aerogenes	nitrofurantoin	stateLJC	0.790845
E. aerogenes	nitrofurantoin	stateLWR	0.752133
E. aerogenes	nitrofurantoin	stateMMO	0.928169
E. aerogenes	nitrofurantoin	stateNWF	0.831209
E. aerogenes	nitrofurantoin	stateOUP	0.567397
E. aerogenes	nitrofurantoin	statePIO	0.621831
E. aerogenes	nitrofurantoin	statePJJ	0.786355
E. aerogenes	nitrofurantoin	stateRHV	0.92
E. aerogenes	nitrofurantoin	stateSHP	0.852868
E. aerogenes	nitrofurantoin	stateSLZ	0.854054
E. aerogenes	nitrofurantoin	stateSNB	0.363618
E. aerogenes	nitrofurantoin	stateSTP	0.687671
E. aerogenes	nitrofurantoin	stateTMR	0.856083
E. aerogenes	nitrofurantoin	stateUMX	0.881049
E. aerogenes	nitrofurantoin	stateVIE	0.682566
E. aerogenes	nitrofurantoin	stateVUS	0.91
E. aerogenes	nitrofurantoin	stateWPV	0.870755
E. aerogenes	nitrofurantoin	stateXYX	0.754229
E. aerogenes	nitrofurantoin	stateYJD	0.87
E. aerogenes	nitrofurantoin	stateYUW	0.792944
E. aerogenes	nitrofurantoin	stateYVE	0.832697
E. aerogenes	nitrofurantoin	stateZWS	0.839974
E. aerogenes	quinolone	stateCCZ	0.030356
E. aerogenes	quinolone	stateCUX	0.016201
E. aerogenes	quinolone	stateCWD	0
E. aerogenes	quinolone	stateCYL	0.037564
E. aerogenes	quinolone	stateELN	0.005256
E. aerogenes	quinolone	stateEPB	0.047407
E. aerogenes	quinolone	stateERZ	0.029649
E. aerogenes	quinolone	stateEVG	0.01614
E. aerogenes	quinolone	stateGKW	0.014147
E. aerogenes	quinolone	stateHQX	0
E. aerogenes	quinolone	stateIJE	0.026518
E. aerogenes	quinolone	stateIWK	0.018522
E. aerogenes	quinolone	stateJBF	0.016967
E. aerogenes	quinolone	stateKFE	0.018207
E. aerogenes	quinolone	stateLJC	0
E. aerogenes	quinolone	stateLMH	0.004835
E. aerogenes	quinolone	stateLWR	0.063233
E. aerogenes	quinolone	stateMMO	0.011268
E. aerogenes	quinolone	stateNWF	0.016765
E. aerogenes	quinolone	stateOUP	0.019597
E. aerogenes	quinolone	statePIO	0.003839
E. aerogenes	quinolone	statePJJ	0.029172
E. aerogenes	quinolone	stateRHV	0.012179
E. aerogenes	quinolone	stateSHP	0.020677
E. aerogenes	quinolone	stateSLZ	0.058642
E. aerogenes	quinolone	stateSNB	0.015233
E. aerogenes	quinolone	stateSTP	0.006781
E. aerogenes	quinolone	stateTMR	0.010112
E. aerogenes	quinolone	stateTOE	0.015
E. aerogenes	quinolone	stateUEQ	0.035
E. aerogenes	quinolone	stateUMX	0.030745
E. aerogenes	quinolone	stateVIE	0.012778
E. aerogenes	quinolone	stateVUS	0
E. aerogenes	quinolone	stateWFM	0
E. aerogenes	quinolone	stateWPV	0.157147
E. aerogenes	quinolone	stateXYX	0.042526
E. aerogenes	quinolone	stateYJD	0.02
E. aerogenes	quinolone	stateYUW	0.02132
E. aerogenes	quinolone	stateYVE	0.017416
E. aerogenes	quinolone	stateZWS	0.183206
E. aerogenes	tmpsmx	stateCCZ	0.026564
E. aerogenes	tmpsmx	stateCUX	0.023799
E. aerogenes	tmpsmx	stateCWD	0.03
E. aerogenes	tmpsmx	stateCYL	0.018974
E. aerogenes	tmpsmx	stateELN	0.014231
E. aerogenes	tmpsmx	stateEPB	0.051157
E. aerogenes	tmpsmx	stateERZ	0.042632
E. aerogenes	tmpsmx	stateEVG	0.075263
E. aerogenes	tmpsmx	stateGKW	0.007719
E. aerogenes	tmpsmx	stateHQX	0
E. aerogenes	tmpsmx	stateIJE	0.018596
E. aerogenes	tmpsmx	stateIWK	0.030261
E. aerogenes	tmpsmx	stateJBF	0.015082
E. aerogenes	tmpsmx	stateKFE	0.041886
E. aerogenes	tmpsmx	stateLJC	0.020396
E. aerogenes	tmpsmx	stateLMH	0
E. aerogenes	tmpsmx	stateLWR	0.074333
E. aerogenes	tmpsmx	stateMMO	0.011268
E. aerogenes	tmpsmx	stateNWF	0.011647
E. aerogenes	tmpsmx	stateOUP	0.019686
E. aerogenes	tmpsmx	statePIO	0
E. aerogenes	tmpsmx	statePJJ	0.03269
E. aerogenes	tmpsmx	stateRHV	0
E. aerogenes	tmpsmx	stateSHP	0.01184
E. aerogenes	tmpsmx	stateSLZ	0.056026
E. aerogenes	tmpsmx	stateSNB	0.014992
E. aerogenes	tmpsmx	stateSTP	0.013562
E. aerogenes	tmpsmx	stateTMR	0.006511
E. aerogenes	tmpsmx	stateTOE	0.02
E. aerogenes	tmpsmx	stateUEQ	0.02
E. aerogenes	tmpsmx	stateUMX	0.029103
E. aerogenes	tmpsmx	stateVIE	0.013307
E. aerogenes	tmpsmx	stateVUS	0.02
E. aerogenes	tmpsmx	stateWFM	0.01
E. aerogenes	tmpsmx	stateWPV	0.124689
E. aerogenes	tmpsmx	stateXYX	0.026915
E. aerogenes	tmpsmx	stateYJD	0
E. aerogenes	tmpsmx	stateYUW	0.025584
E. aerogenes	tmpsmx	stateYVE	0.01604
E. aerogenes	tmpsmx	stateZWS	0.141943
E. cloacae	beta_lactam	stateBFU	0.060552
E. cloacae	beta_lactam	stateCCZ	0.552179
E. cloacae	beta_lactam	stateCUX	0.202957
E. cloacae	beta_lactam	stateCWD	0.17
E. cloacae	beta_lactam	stateCYL	0.60559
E. cloacae	beta_lactam	stateELN	0.08749
E. cloacae	beta_lactam	stateEPB	0.483672
E. cloacae	beta_lactam	stateERZ	0.545336
E. cloacae	beta_lactam	stateEVG	0.16
E. cloacae	beta_lactam	stateGKW	0.37981
E. cloacae	beta_lactam	stateHQX	0.119524
E. cloacae	beta_lactam	stateIJE	0.579258
E. cloacae	beta_lactam	stateIWK	0.2381
E. cloacae	beta_lactam	stateJBF	0.111868
E. cloacae	beta_lactam	stateKFE	0.762225
E. cloacae	beta_lactam	stateLJC	0.56627
E. cloacae	beta_lactam	stateLMH	0.152901
E. cloacae	beta_lactam	stateLWR	0.668661
E. cloacae	beta_lactam	stateMMO	0.16937
E. cloacae	beta_lactam	stateNWF	0.107132
E. cloacae	beta_lactam	stateOUP	0.326289
E. cloacae	beta_lactam	statePIO	0.149298
E. cloacae	beta_lactam	statePJJ	0.142908
E. cloacae	beta_lactam	stateRHV	0.555
E. cloacae	beta_lactam	stateSHP	0.301361
E. cloacae	beta_lactam	stateSLZ	0.377974
E. cloacae	beta_lactam	stateSNB	0.430779
E. cloacae	beta_lactam	stateSTP	0.113927
E. cloacae	beta_lactam	stateTGK	0.02
E. cloacae	beta_lactam	stateTMR	0.442182
E. cloacae	beta_lactam	stateTOE	0.220727
E. cloacae	beta_lactam	stateUEQ	0.18
E. cloacae	beta_lactam	stateUMX	0.322557
E. cloacae	beta_lactam	stateVIE	0.16427
E. cloacae	beta_lactam	stateWFM	0.12
E. cloacae	beta_lactam	stateWPV	0.48446
E. cloacae	beta_lactam	stateXYX	0.634918
E. cloacae	beta_lactam	stateYJD	0.693333
E. cloacae	beta_lactam	stateYUW	0.138958
E. cloacae	beta_lactam	stateYVE	0.353197
E. cloacae	beta_lactam	stateZWS	0.71663
E. cloacae	cephalosporin	stateBFU	0.037707
E. cloacae	cephalosporin	stateCCZ	0.365533
E. cloacae	cephalosporin	stateCUX	0.179802
E. cloacae	cephalosporin	stateCWD	0.13
E. cloacae	cephalosporin	stateCYL	0.315926
E. cloacae	cephalosporin	stateELN	0.052251
E. cloacae	cephalosporin	stateEPB	0.335393
E. cloacae	cephalosporin	stateERZ	0.198568
E. cloacae	cephalosporin	stateEVG	0.01
E. cloacae	cephalosporin	stateGKW	0.221656
E. cloacae	cephalosporin	stateHQX	0.027143
E. cloacae	cephalosporin	stateIJE	0.377285
E. cloacae	cephalosporin	stateIWK	0.339197
E. cloacae	cephalosporin	stateJBF	0.194146
E. cloacae	cephalosporin	stateKFE	0.46234
E. cloacae	cephalosporin	stateLJC	0.338257
E. cloacae	cephalosporin	stateLMH	0.124655
E. cloacae	cephalosporin	stateLWR	0.327337
E. cloacae	cephalosporin	stateMMO	0.302879
E. cloacae	cephalosporin	stateNWF	0.259579
E. cloacae	cephalosporin	stateOUP	0.209602
E. cloacae	cephalosporin	statePIO	0.270301
E. cloacae	cephalosporin	statePJJ	0.121101
E. cloacae	cephalosporin	stateRHV	0.320564
E. cloacae	cephalosporin	stateSHP	0.249861
E. cloacae	cephalosporin	stateSLZ	0.384222
E. cloacae	cephalosporin	stateSNB	0.205361
E. cloacae	cephalosporin	stateSTP	0.144985
E. cloacae	cephalosporin	stateTGK	0.166667
E. cloacae	cephalosporin	stateTMR	0.238624
E. cloacae	cephalosporin	stateTOE	0.13836
E. cloacae	cephalosporin	stateUEQ	0.13
E. cloacae	cephalosporin	stateUMX	0.293168
E. cloacae	cephalosporin	stateVIE	0.148795
E. cloacae	cephalosporin	stateVUS	0.08435
E. cloacae	cephalosporin	stateWFM	0.08
E. cloacae	cephalosporin	stateWPV	0.402308
E. cloacae	cephalosporin	stateXYX	0.204212
E. cloacae	cephalosporin	stateYJD	0.37
E. cloacae	cephalosporin	stateYUW	0.166553
E. cloacae	cephalosporin	stateYVE	0.258695
E. cloacae	cephalosporin	stateZWS	0.561939
E. cloacae	nitrofurantoin	stateBFU	0.727348
E. cloacae	nitrofurantoin	stateCCZ	0.796741
E. cloacae	nitrofurantoin	stateCUX	0.457703
E. cloacae	nitrofurantoin	stateCYL	0.840892
E. cloacae	nitrofurantoin	stateELN	0.530478
E. cloacae	nitrofurantoin	stateEPB	0.699221
E. cloacae	nitrofurantoin	stateERZ	0.738232
E. cloacae	nitrofurantoin	stateEVG	0.6
E. cloacae	nitrofurantoin	stateGKW	0.743898
E. cloacae	nitrofurantoin	stateIJE	0.591301
E. cloacae	nitrofurantoin	stateIWK	0.835753
E. cloacae	nitrofurantoin	stateJBF	0.722557
E. cloacae	nitrofurantoin	stateKFE	0.817363
E. cloacae	nitrofurantoin	stateLJC	0.609345
E. cloacae	nitrofurantoin	stateLMH	0.760829
E. cloacae	nitrofurantoin	stateLWR	0.743327
E. cloacae	nitrofurantoin	stateMMO	0.827378
E. cloacae	nitrofurantoin	stateNWF	0.829104
E. cloacae	nitrofurantoin	stateOUP	0.586523
E. cloacae	nitrofurantoin	statePIO	0.50039
E. cloacae	nitrofurantoin	statePJJ	0.839382
E. cloacae	nitrofurantoin	stateRHV	0.81
E. cloacae	nitrofurantoin	stateSHP	0.67663
E. cloacae	nitrofurantoin	stateSLZ	0.635379
E. cloacae	nitrofurantoin	stateSNB	0.548114
E. cloacae	nitrofurantoin	stateSTP	0.584132
E. cloacae	nitrofurantoin	stateTGK	0.72
E. cloacae	nitrofurantoin	stateTMR	0.68733
E. cloacae	nitrofurantoin	stateTOE	0.95
E. cloacae	nitrofurantoin	stateUMX	0.732342
E. cloacae	nitrofurantoin	stateVIE	0.706845
E. cloacae	nitrofurantoin	stateVUS	0.727372
E. cloacae	nitrofurantoin	stateWPV	0.769321
E. cloacae	nitrofurantoin	stateXYX	0.762797
E. cloacae	nitrofurantoin	stateYJD	0.71
E. cloacae	nitrofurantoin	stateYUW	0.731042
E. cloacae	nitrofurantoin	stateYVE	0.72355
E. cloacae	nitrofurantoin	stateZWS	0.798964
E. cloacae	quinolone	stateBFU	0.01
E. cloacae	quinolone	stateCCZ	0.083008
E. cloacae	quinolone	stateCUX	0.04075
E. cloacae	quinolone	stateCWD	0.04
E. cloacae	quinolone	stateCYL	0.072416
E. cloacae	quinolone	stateELN	0.02251
E. cloacae	quinolone	stateEPB	0.045055
E. cloacae	quinolone	stateERZ	0.030671
E. cloacae	quinolone	stateEVG	0.032195
E. cloacae	quinolone	stateGKW	0.023908
E. cloacae	quinolone	stateHQX	0.015238
E. cloacae	quinolone	stateIJE	0.12978
E. cloacae	quinolone	stateIWK	0.114367
E. cloacae	quinolone	stateJBF	0.022472
E. cloacae	quinolone	stateKFE	0.042814
E. cloacae	quinolone	stateLJC	0.051723
E. cloacae	quinolone	stateLMH	0.018384
E. cloacae	quinolone	stateLWR	0.080325
E. cloacae	quinolone	stateMMO	0.054685
E. cloacae	quinolone	stateNWF	0.103632
E. cloacae	quinolone	stateOUP	0.082565
E. cloacae	quinolone	statePIO	0.050151
E. cloacae	quinolone	statePJJ	0.066867
E. cloacae	quinolone	stateRHV	0.125569
E. cloacae	quinolone	stateSHP	0.079634
E. cloacae	quinolone	stateSLZ	0.051683
E. cloacae	quinolone	stateSNB	0.072683
E. cloacae	quinolone	stateSTP	0.04362
E. cloacae	quinolone	stateTGK	0.28
E. cloacae	quinolone	stateTMR	0.057457
E. cloacae	quinolone	stateTOE	0.024804
E. cloacae	quinolone	stateUEQ	0.09
E. cloacae	quinolone	stateUMX	0.056215
E. cloacae	quinolone	stateVIE	0.026642
E. cloacae	quinolone	stateVUS	0.016526
E. cloacae	quinolone	stateWFM	0.04
E. cloacae	quinolone	stateWPV	0.19618
E. cloacae	quinolone	stateXYX	0.05291
E. cloacae	quinolone	stateYJD	0.02
E. cloacae	quinolone	stateYUW	0.063337
E. cloacae	quinolone	stateYVE	0.050945
E. cloacae	quinolone	stateZWS	0.225668
E. cloacae	tmpsmx	stateBFU	0.04
E. cloacae	tmpsmx	stateCCZ	0.144788
E. cloacae	tmpsmx	stateCUX	0.106531
E. cloacae	tmpsmx	stateCWD	0.05
E. cloacae	tmpsmx	stateCYL	0.109408
E. cloacae	tmpsmx	stateELN	0.138526
E. cloacae	tmpsmx	stateEPB	0.146059
E. cloacae	tmpsmx	stateERZ	0.137561
E. cloacae	tmpsmx	stateEVG	0.075854
E. cloacae	tmpsmx	stateGKW	0.082883
E. cloacae	tmpsmx	stateHQX	0.038095
E. cloacae	tmpsmx	stateIJE	0.123153
E. cloacae	tmpsmx	stateIWK	0.145701
E. cloacae	tmpsmx	stateJBF	0.078885
E. cloacae	tmpsmx	stateKFE	0.103416
E. cloacae	tmpsmx	stateLJC	0.10811
E. cloacae	tmpsmx	stateLMH	0.079972
E. cloacae	tmpsmx	stateLWR	0.124665
E. cloacae	tmpsmx	stateMMO	0.110469
E. cloacae	tmpsmx	stateNWF	0.179526
E. cloacae	tmpsmx	stateOUP	0.120676
E. cloacae	tmpsmx	statePIO	0.093813
E. cloacae	tmpsmx	statePJJ	0.107936
E. cloacae	tmpsmx	stateRHV	0.147365
E. cloacae	tmpsmx	stateSHP	0.114173
E. cloacae	tmpsmx	stateSLZ	0.085435
E. cloacae	tmpsmx	stateSNB	0.115697
E. cloacae	tmpsmx	stateSTP	0.08117
E. cloacae	tmpsmx	stateTGK	0.17
E. cloacae	tmpsmx	stateTMR	0.11434
E. cloacae	tmpsmx	stateTOE	0.07
E. cloacae	tmpsmx	stateUEQ	0.1
E. cloacae	tmpsmx	stateUMX	0.128368
E. cloacae	tmpsmx	stateVIE	0.07643
E. cloacae	tmpsmx	stateVUS	0.056949
E. cloacae	tmpsmx	stateWFM	0.06
E. cloacae	tmpsmx	stateWPV	0.226392
E. cloacae	tmpsmx	stateXYX	0.125381
E. cloacae	tmpsmx	stateYJD	0.14
E. cloacae	tmpsmx	stateYUW	0.112084
E. cloacae	tmpsmx	stateYVE	0.096789
E. cloacae	tmpsmx	stateZWS	0.258623
E. coli	beta_lactam	stateBFU	0.185516
E. coli	beta_lactam	stateCCZ	0.313352
E. coli	beta_lactam	stateCUX	0.26872
E. coli	beta_lactam	stateCWD	0.219446
E. coli	beta_lactam	stateCYL	0.306566
E. coli	beta_lactam	stateELN	0.15647
E. coli	beta_lactam	stateEPB	0.309825
E. coli	beta_lactam	stateERZ	0.206246
E. coli	beta_lactam	stateEVG	0.24701
E. coli	beta_lactam	stateGKW	0.188897
E. coli	beta_lactam	stateHMP	0.356667
E. coli	beta_lactam	stateHQX	0.243775
E. coli	beta_lactam	stateIJE	0.327229
E. coli	beta_lactam	stateIWK	0.273608
E. coli	beta_lactam	stateJBF	0.315132
E. coli	beta_lactam	stateKFE	0.288521
E. coli	beta_lactam	stateLJC	0.252883
E. coli	beta_lactam	stateLMH	0.228047
E. coli	beta_lactam	stateLWR	0.28092
E. coli	beta_lactam	stateMMO	0.380353
E. coli	beta_lactam	stateNWF	0.202175
E. coli	beta_lactam	stateOUP	0.199164
E. coli	beta_lactam	statePIO	0.188143
E. coli	beta_lactam	statePJJ	0.235975
E. coli	beta_lactam	stateQES	0.39
E. coli	beta_lactam	stateRHV	0.535101
E. coli	beta_lactam	stateSHP	0.281696
E. coli	beta_lactam	stateSLZ	0.333956
E. coli	beta_lactam	stateSNB	0.305077
E. coli	beta_lactam	stateSTP	0.376217
E. coli	beta_lactam	stateTGK	0.264058
E. coli	beta_lactam	stateTMR	0.260654
E. coli	beta_lactam	stateTOE	0.194787
E. coli	beta_lactam	stateUEQ	0.283333
E. coli	beta_lactam	stateUMX	0.323248
E. coli	beta_lactam	stateVIE	0.254161
E. coli	beta_lactam	stateVUS	0.250928
E. coli	beta_lactam	stateWFM	0.28
E. coli	beta_lactam	stateWPV	0.3426
E. coli	beta_lactam	stateXYX	0.276414
E. coli	beta_lactam	stateYJD	0.273333
E. coli	beta_lactam	stateYUW	0.279233
E. coli	beta_lactam	stateYVE	0.258235
E. coli	beta_lactam	stateZWS	0.352937
E. coli	cephalosporin	stateBFU	0.059543
E. coli	cephalosporin	stateCCZ	0.118918
E. coli	cephalosporin	stateCUX	0.09012
E. coli	cephalosporin	stateCWD	0.047504
E. coli	cephalosporin	stateCYL	0.136866
E. coli	cephalosporin	stateELN	0.069789
E. coli	cephalosporin	stateEPB	0.140402
E. coli	cephalosporin	stateERZ	0.35194
E. coli	cephalosporin	stateEVG	0.086245
E. coli	cephalosporin	stateGKW	0.040469
E. coli	cephalosporin	stateHMP	0.098
E. coli	cephalosporin	stateHQX	0.091029
E. coli	cephalosporin	stateIJE	0.089079
E. coli	cephalosporin	stateIWK	0.134583
E. coli	cephalosporin	stateJBF	0.089029
E. coli	cephalosporin	stateKFE	0.092759
E. coli	cephalosporin	stateLJC	0.078991
E. coli	cephalosporin	stateLMH	0.044778
E. coli	cephalosporin	stateLWR	0.058192
E. coli	cephalosporin	stateMMO	0.119774
E. coli	cephalosporin	stateNWF	0.07092
E. coli	cephalosporin	stateOUP	0.059685
E. coli	cephalosporin	statePIO	0.052541
E. coli	cephalosporin	statePJJ	0.076633
E. coli	cephalosporin	stateQES	0.075
E. coli	cephalosporin	stateRHV	0.106955
E. coli	cephalosporin	stateSHP	0.074452
E. coli	cephalosporin	stateSLZ	0.09548
E. coli	cephalosporin	stateSNB	0.06514
E. coli	cephalosporin	stateSTP	0.075732
E. coli	cephalosporin	stateTGK	0.066939
E. coli	cephalosporin	stateTMR	0.030231
E. coli	cephalosporin	stateTOE	0.026623
E. coli	cephalosporin	stateUEQ	0.076667
E. coli	cephalosporin	stateUMX	0.101536
E. coli	cephalosporin	stateVIE	0.059042
E. coli	cephalosporin	stateVUS	0.04205
E. coli	cephalosporin	stateWFM	0.06
E. coli	cephalosporin	stateWPV	0.098252
E. coli	cephalosporin	stateXYX	0.046201
E. coli	cephalosporin	stateYJD	0.043333000000000003
E. coli	cephalosporin	stateYUW	0.066136
E. coli	cephalosporin	stateYVE	0.065216
E. coli	cephalosporin	stateZWS	0.146675
E. coli	nitrofurantoin	stateBFU	0.047526
E. coli	nitrofurantoin	stateCCZ	0.050165
E. coli	nitrofurantoin	stateCUX	0.019164
E. coli	nitrofurantoin	stateCWD	0.05
E. coli	nitrofurantoin	stateCYL	0.105695
E. coli	nitrofurantoin	stateELN	0.026888
E. coli	nitrofurantoin	stateEPB	0.053049
E. coli	nitrofurantoin	stateERZ	0.03
E. coli	nitrofurantoin	stateEVG	0.02196
E. coli	nitrofurantoin	stateGKW	0.056132
E. coli	nitrofurantoin	stateHQX	0.080178
E. coli	nitrofurantoin	stateIJE	0.03368
E. coli	nitrofurantoin	stateIWK	0.087608
E. coli	nitrofurantoin	stateJBF	0.035381
E. coli	nitrofurantoin	stateKFE	0.021404
E. coli	nitrofurantoin	stateLJC	0.038439
E. coli	nitrofurantoin	stateLMH	0.061497
E. coli	nitrofurantoin	stateLWR	0.03544
E. coli	nitrofurantoin	stateMMO	0.093195
E. coli	nitrofurantoin	stateNWF	0.063635
E. coli	nitrofurantoin	stateOUP	0.052791
E. coli	nitrofurantoin	statePIO	0.040994
E. coli	nitrofurantoin	statePJJ	0.032559
E. coli	nitrofurantoin	stateQES	0.02
E. coli	nitrofurantoin	stateRHV	0.09
E. coli	nitrofurantoin	stateSHP	0.054546
E. coli	nitrofurantoin	stateSLZ	0.05
E. coli	nitrofurantoin	stateSNB	0.059524
E. coli	nitrofurantoin	stateSTP	0.082406
E. coli	nitrofurantoin	stateTGK	0.080027
E. coli	nitrofurantoin	stateTMR	0.047431
E. coli	nitrofurantoin	stateTOE	0.011559
E. coli	nitrofurantoin	stateUMX	0.054763
E. coli	nitrofurantoin	stateVIE	0.051234
E. coli	nitrofurantoin	stateVUS	0.04
E. coli	nitrofurantoin	stateWFM	0.02
E. coli	nitrofurantoin	stateWPV	0.086937
E. coli	nitrofurantoin	stateXYX	0.029152
E. coli	nitrofurantoin	stateYJD	0.06
E. coli	nitrofurantoin	stateYUW	0.02638
E. coli	nitrofurantoin	stateYVE	0.04592
E. coli	nitrofurantoin	stateZWS	0.083128
E. coli	quinolone	stateBFU	0.166244
E. coli	quinolone	stateCCZ	0.255483
E. coli	quinolone	stateCUX	0.202691
E. coli	quinolone	stateCWD	0.171087
E. coli	quinolone	stateCYL	0.349577
E. coli	quinolone	stateELN	0.196237
E. coli	quinolone	stateEPB	0.242581
E. coli	quinolone	stateERZ	0.229318
E. coli	quinolone	stateEVG	0.161515
E. coli	quinolone	stateGKW	0.194906
E. coli	quinolone	stateHMP	0.245
E. coli	quinolone	stateHQX	0.239748
E. coli	quinolone	stateIJE	0.275161
E. coli	quinolone	stateIWK	0.304325
E. coli	quinolone	stateJBF	0.115596
E. coli	quinolone	stateKFE	0.131938
E. coli	quinolone	stateLJC	0.203595
E. coli	quinolone	stateLMH	0.170763
E. coli	quinolone	stateLWR	0.21184
E. coli	quinolone	stateMMO	0.255366
E. coli	quinolone	stateNWF	0.200314
E. coli	quinolone	stateOUP	0.163962
E. coli	quinolone	statePIO	0.138841
E. coli	quinolone	statePJJ	0.22585
E. coli	quinolone	stateQES	0.17
E. coli	quinolone	stateRHV	0.324784
E. coli	quinolone	stateSHP	0.194338
E. coli	quinolone	stateSLZ	0.328595
E. coli	quinolone	stateSNB	0.182274
E. coli	quinolone	stateSTP	0.181481
E. coli	quinolone	stateTGK	0.162872
E. coli	quinolone	stateTMR	0.152728
E. coli	quinolone	stateTOE	0.116508
E. coli	quinolone	stateUEQ	0.2
E. coli	quinolone	stateUMX	0.228813
E. coli	quinolone	stateVIE	0.177898
E. coli	quinolone	stateVUS	0.11
E. coli	quinolone	stateWFM	0.17
E. coli	quinolone	stateWPV	0.463074
E. coli	quinolone	stateXYX	0.163291
E. coli	quinolone	stateYJD	0.2
E. coli	quinolone	stateYUW	0.226878
E. coli	quinolone	stateYVE	0.184594
E. coli	quinolone	stateZWS	0.507577
E. coli	tmpsmx	stateBFU	0.170207
E. coli	tmpsmx	stateCCZ	0.257083
E. coli	tmpsmx	stateCUX	0.238101
E. coli	tmpsmx	stateCWD	0.211331
E. coli	tmpsmx	stateCYL	0.306544
E. coli	tmpsmx	stateELN	0.232972
E. coli	tmpsmx	stateEPB	0.354005
E. coli	tmpsmx	stateERZ	0.219318
E. coli	tmpsmx	stateEVG	0.248969
E. coli	tmpsmx	stateGKW	0.21706
E. coli	tmpsmx	stateHMP	0.34
E. coli	tmpsmx	stateHQX	0.260826
E. coli	tmpsmx	stateIJE	0.285107
E. coli	tmpsmx	stateIWK	0.350091
E. coli	tmpsmx	stateJBF	0.223415
E. coli	tmpsmx	stateKFE	0.205125
E. coli	tmpsmx	stateLJC	0.17641
E. coli	tmpsmx	stateLMH	0.218281
E. coli	tmpsmx	stateLWR	0.26
E. coli	tmpsmx	stateMMO	0.308566
E. coli	tmpsmx	stateNWF	0.24664
E. coli	tmpsmx	stateOUP	0.201766
E. coli	tmpsmx	statePIO	0.167183
E. coli	tmpsmx	statePJJ	0.267029
E. coli	tmpsmx	stateQES	0.11
E. coli	tmpsmx	stateRHV	0.341556
E. coli	tmpsmx	stateSHP	0.230971
E. coli	tmpsmx	stateSLZ	0.355857
E. coli	tmpsmx	stateSNB	0.217023
E. coli	tmpsmx	stateSTP	0.209505
E. coli	tmpsmx	stateTGK	0.172502
E. coli	tmpsmx	stateTMR	0.208223
E. coli	tmpsmx	stateTOE	0.177287
E. coli	tmpsmx	stateUEQ	0.24
E. coli	tmpsmx	stateUMX	0.288962
E. coli	tmpsmx	stateVIE	0.188316
E. coli	tmpsmx	stateVUS	0.118685
E. coli	tmpsmx	stateWFM	0.23
E. coli	tmpsmx	stateWPV	0.388202
E. coli	tmpsmx	stateXYX	0.236014
E. coli	tmpsmx	stateYJD	0.25
E. coli	tmpsmx	stateYUW	0.24456
E. coli	tmpsmx	stateYVE	0.210059
E. coli	tmpsmx	stateZWS	0.369136
E. faecalis	beta_lactam	stateBFU	0.013256
E. faecalis	beta_lactam	stateCCZ	0.014908
E. faecalis	beta_lactam	stateCUX	0
E. faecalis	beta_lactam	stateCWD	0.01
E. faecalis	beta_lactam	stateCYL	0.361059
E. faecalis	beta_lactam	stateELN	0.01
E. faecalis	beta_lactam	stateEPB	0.013632
E. faecalis	beta_lactam	stateERZ	0
E. faecalis	beta_lactam	stateEVG	0.058186
E. faecalis	beta_lactam	stateGKW	0.016224
E. faecalis	beta_lactam	stateHQX	0.036995
E. faecalis	beta_lactam	stateIJE	0.01687
E. faecalis	beta_lactam	stateIWK	0.010494
E. faecalis	beta_lactam	stateJBF	0.014438
E. faecalis	beta_lactam	stateKFE	0.002134
E. faecalis	beta_lactam	stateLJC	0.013997
E. faecalis	beta_lactam	stateLMH	0.003255
E. faecalis	beta_lactam	stateLWR	0.01
E. faecalis	beta_lactam	stateMMO	0.018373
E. faecalis	beta_lactam	stateOUP	0.010749
E. faecalis	beta_lactam	statePIO	0.006341
E. faecalis	beta_lactam	stateRHV	0.018451
E. faecalis	beta_lactam	stateSHP	0.006381
E. faecalis	beta_lactam	stateSLZ	0.001653
E. faecalis	beta_lactam	stateSNB	0.008496
E. faecalis	beta_lactam	stateSTP	0.017834
E. faecalis	beta_lactam	stateTGK	0.095581
E. faecalis	beta_lactam	stateTMR	0.014922
E. faecalis	beta_lactam	stateTOE	0.006425
E. faecalis	beta_lactam	stateUEQ	0
E. faecalis	beta_lactam	stateUMX	0.007671
E. faecalis	beta_lactam	stateVIE	0.002663
E. faecalis	beta_lactam	stateVUS	0
E. faecalis	beta_lactam	stateWPV	0.013648
E. faecalis	beta_lactam	stateXYX	0.006883
E. faecalis	beta_lactam	stateYJD	0.01
E. faecalis	beta_lactam	stateYUW	0.007889
E. faecalis	beta_lactam	stateYVE	0.02046
E. faecalis	beta_lactam	stateZWS	0.021799
E. faecalis	nitrofurantoin	stateBFU	0.040278
E. faecalis	nitrofurantoin	stateCCZ	0.007521
E. faecalis	nitrofurantoin	stateCUX	0
E. faecalis	nitrofurantoin	stateCWD	0.01
E. faecalis	nitrofurantoin	stateCYL	0.10206899999999999
E. faecalis	nitrofurantoin	stateELN	0.007211
E. faecalis	nitrofurantoin	stateEPB	0.00838
E. faecalis	nitrofurantoin	stateERZ	0.005526
E. faecalis	nitrofurantoin	stateGKW	0.003548
E. faecalis	nitrofurantoin	stateHQX	0.006968
E. faecalis	nitrofurantoin	stateIJE	0
E. faecalis	nitrofurantoin	stateIWK	0.040188
E. faecalis	nitrofurantoin	stateJBF	0.016571
E. faecalis	nitrofurantoin	stateKFE	0.009272
E. faecalis	nitrofurantoin	stateLJC	0.016656
E. faecalis	nitrofurantoin	stateLMH	0.011704
E. faecalis	nitrofurantoin	stateLWR	0.00526
E. faecalis	nitrofurantoin	stateMMO	0.021432
E. faecalis	nitrofurantoin	stateOUP	0.015133
E. faecalis	nitrofurantoin	statePIO	0
E. faecalis	nitrofurantoin	stateSHP	0.010512
E. faecalis	nitrofurantoin	stateSLZ	0.003393
E. faecalis	nitrofurantoin	stateSNB	0.008875
E. faecalis	nitrofurantoin	stateSTP	0.004332
E. faecalis	nitrofurantoin	stateTGK	0
E. faecalis	nitrofurantoin	stateTMR	0.002563
E. faecalis	nitrofurantoin	stateTOE	0.00813
E. faecalis	nitrofurantoin	stateUMX	0.015725
E. faecalis	nitrofurantoin	stateVIE	0.002945
E. faecalis	nitrofurantoin	stateVUS	0.01
E. faecalis	nitrofurantoin	stateWPV	0.019159
E. faecalis	nitrofurantoin	stateXYX	0.002325
E. faecalis	nitrofurantoin	stateYJD	0.01
E. faecalis	nitrofurantoin	stateYUW	0.009139
E. faecalis	nitrofurantoin	stateYVE	0.003622
E. faecalis	nitrofurantoin	stateZWS	0.018588
E. faecalis	quinolone	stateBFU	0.286798
E. faecalis	quinolone	stateCCZ	0.351195
E. faecalis	quinolone	stateCUX	0.342111
E. faecalis	quinolone	stateCWD	0.292868
E. faecalis	quinolone	stateCYL	0.392598
E. faecalis	quinolone	stateELN	0.194508
E. faecalis	quinolone	stateEPB	0.275279
E. faecalis	quinolone	stateERZ	0.281792
E. faecalis	quinolone	stateGKW	0.233298
E. faecalis	quinolone	stateHQX	0.12
E. faecalis	quinolone	stateIJE	0.282252
E. faecalis	quinolone	stateIWK	0.268671
E. faecalis	quinolone	stateJBF	0.254551
E. faecalis	quinolone	stateKFE	0.225849
E. faecalis	quinolone	stateLJC	0.271117
E. faecalis	quinolone	stateLWR	0.32289
E. faecalis	quinolone	stateMMO	0.372958
E. faecalis	quinolone	stateOUP	0.239465
E. faecalis	quinolone	statePIO	0.229974
E. faecalis	quinolone	stateRHV	0.28
E. faecalis	quinolone	stateSHP	0.189035
E. faecalis	quinolone	stateSLZ	0.25394
E. faecalis	quinolone	stateSTP	0.466684
E. faecalis	quinolone	stateTGK	0.186977
E. faecalis	quinolone	stateTMR	0.294252
E. faecalis	quinolone	stateTOE	0.347621
E. faecalis	quinolone	stateUMX	0.292129
E. faecalis	quinolone	stateVIE	0.199607
E. faecalis	quinolone	stateVUS	0.21
E. faecalis	quinolone	stateWFM	0.16
E. faecalis	quinolone	stateWPV	0.571835
E. faecalis	quinolone	stateXYX	0.25304
E. faecalis	quinolone	stateYUW	0.320901
E. faecalis	quinolone	stateYVE	0.325914
E. faecalis	quinolone	stateZWS	0.608823
E. faecium	beta_lactam	stateBFU	0.792156
E. faecium	beta_lactam	stateCCZ	0.875783
E. faecium	beta_lactam	stateCUX	0.815377
E. faecium	beta_lactam	stateCWD	0.822064
E. faecium	beta_lactam	stateCYL	0.936918
E. faecium	beta_lactam	stateELN	0.785207
E. faecium	beta_lactam	stateEPB	0.704516
E. faecium	beta_lactam	stateERZ	0.718322
E. faecium	beta_lactam	stateEVG	0.857037
E. faecium	beta_lactam	stateGKW	0.776925
E. faecium	beta_lactam	stateHQX	0.63
E. faecium	beta_lactam	stateIJE	0.831225
E. faecium	beta_lactam	stateIWK	0.920909
E. faecium	beta_lactam	stateJBF	0.65223
E. faecium	beta_lactam	stateKFE	0.737026
E. faecium	beta_lactam	stateLJC	0.819853
E. faecium	beta_lactam	stateLMH	0.611409
E. faecium	beta_lactam	stateLWR	0.802592
E. faecium	beta_lactam	stateMMO	0.844122
E. faecium	beta_lactam	stateOUP	0.828301
E. faecium	beta_lactam	statePIO	0.875427
E. faecium	beta_lactam	stateRHV	0.785259
E. faecium	beta_lactam	stateSHP	0.863106
E. faecium	beta_lactam	stateSLZ	0.85822
E. faecium	beta_lactam	stateSNB	0.863695
E. faecium	beta_lactam	stateSTP	0.936161
E. faecium	beta_lactam	stateTMR	0.825312
E. faecium	beta_lactam	stateTOE	0.568043
E. faecium	beta_lactam	stateUEQ	0.88
E. faecium	beta_lactam	stateUMX	0.835169
E. faecium	beta_lactam	stateVIE	0.712963
E. faecium	beta_lactam	stateVUS	0.64
E. faecium	beta_lactam	stateWPV	0.861882
E. faecium	beta_lactam	stateXYX	0.910359
E. faecium	beta_lactam	stateYJD	0.87
E. faecium	beta_lactam	stateYUW	0.790905
E. faecium	beta_lactam	stateYVE	0.870273
E. faecium	beta_lactam	stateZWS	0.862332
K. oxytoca	beta_lactam	stateCCZ	0.355693
K. oxytoca	beta_lactam	stateCUX	0.073333
K. oxytoca	beta_lactam	stateCWD	0.496667
K. oxytoca	beta_lactam	stateCYL	0.366968
K. oxytoca	beta_lactam	stateELN	0.01875
K. oxytoca	beta_lactam	stateEPB	0.371436
K. oxytoca	beta_lactam	stateEVG	0.218666
K. oxytoca	beta_lactam	stateGKW	0.204397
K. oxytoca	beta_lactam	stateHQX	0.283485
K. oxytoca	beta_lactam	stateIJE	0.480762
K. oxytoca	beta_lactam	stateIWK	0.282547
K. oxytoca	beta_lactam	stateJBF	0.427922
K. oxytoca	beta_lactam	stateKFE	0.393647
K. oxytoca	beta_lactam	stateLJC	0.325
K. oxytoca	beta_lactam	stateLMH	0.13
K. oxytoca	beta_lactam	stateLWR	0.324635
K. oxytoca	beta_lactam	stateMMO	0.172486
K. oxytoca	beta_lactam	stateNWF	0.12022
K. oxytoca	beta_lactam	stateOUP	0.239747
K. oxytoca	beta_lactam	statePIO	0.344983
K. oxytoca	beta_lactam	statePJJ	0.087647
K. oxytoca	beta_lactam	stateSHP	0.253713
K. oxytoca	beta_lactam	stateSLZ	0.48
K. oxytoca	beta_lactam	stateSNB	0.43911
K. oxytoca	beta_lactam	stateSTP	0.245044
K. oxytoca	beta_lactam	stateTMR	0.320828
K. oxytoca	beta_lactam	stateTOE	0.111267
K. oxytoca	beta_lactam	stateUEQ	0.145
K. oxytoca	beta_lactam	stateUMX	0.368094
K. oxytoca	beta_lactam	stateVIE	0.272297
K. oxytoca	beta_lactam	stateVUS	0.624136
K. oxytoca	beta_lactam	stateWFM	0.265
K. oxytoca	beta_lactam	stateWPV	0.432276
K. oxytoca	beta_lactam	stateXYX	0.243966
K. oxytoca	beta_lactam	stateYJD	0.443333
K. oxytoca	beta_lactam	stateYUW	0.16919
K. oxytoca	beta_lactam	stateYVE	0.24984
K. oxytoca	beta_lactam	stateZWS	0.412261
K. oxytoca	cephalosporin	stateCCZ	0.178422
K. oxytoca	cephalosporin	stateCUX	0.267937
K. oxytoca	cephalosporin	stateCWD	0.1725
K. oxytoca	cephalosporin	stateCYL	0.102866
K. oxytoca	cephalosporin	stateELN	0.004688
K. oxytoca	cephalosporin	stateEPB	0.321751
K. oxytoca	cephalosporin	stateEVG	0.091182
K. oxytoca	cephalosporin	stateGKW	0.078015
K. oxytoca	cephalosporin	stateHQX	0.1
K. oxytoca	cephalosporin	stateIJE	0.201914
K. oxytoca	cephalosporin	stateIWK	0.103621
K. oxytoca	cephalosporin	stateJBF	0.132304
K. oxytoca	cephalosporin	stateKFE	0.142569
K. oxytoca	cephalosporin	stateLJC	0.18625
K. oxytoca	cephalosporin	stateLMH	0.03
K. oxytoca	cephalosporin	stateLWR	0.07269
K. oxytoca	cephalosporin	stateMMO	0.086257
K. oxytoca	cephalosporin	stateNWF	0.089748
K. oxytoca	cephalosporin	stateOUP	0.126167
K. oxytoca	cephalosporin	statePIO	0.142517
K. oxytoca	cephalosporin	statePJJ	0.147401
K. oxytoca	cephalosporin	stateSHP	0.222222
K. oxytoca	cephalosporin	stateSLZ	0.02
K. oxytoca	cephalosporin	stateSNB	0.129235
K. oxytoca	cephalosporin	stateSTP	0.204844
K. oxytoca	cephalosporin	stateTMR	0.099297
K. oxytoca	cephalosporin	stateTOE	0.117385
K. oxytoca	cephalosporin	stateUEQ	0.163333
K. oxytoca	cephalosporin	stateUMX	0.151199
K. oxytoca	cephalosporin	stateVIE	0.118266
K. oxytoca	cephalosporin	stateVUS	0.013086
K. oxytoca	cephalosporin	stateWFM	0.216667
K. oxytoca	cephalosporin	stateWPV	0.157832
K. oxytoca	cephalosporin	stateXYX	0.09546
K. oxytoca	cephalosporin	stateYJD	0.086667
K. oxytoca	cephalosporin	stateYUW	0.128771
K. oxytoca	cephalosporin	stateYVE	0.127529
K. oxytoca	cephalosporin	stateZWS	0.177154
K. oxytoca	nitrofurantoin	stateCCZ	0.239084
K. oxytoca	nitrofurantoin	stateCUX	0.063429
K. oxytoca	nitrofurantoin	stateCYL	0.106557
K. oxytoca	nitrofurantoin	stateELN	0.03
K. oxytoca	nitrofurantoin	stateEPB	0.232331
K. oxytoca	nitrofurantoin	stateEVG	0.250476
K. oxytoca	nitrofurantoin	stateGKW	0.177708
K. oxytoca	nitrofurantoin	stateHQX	0.203636
K. oxytoca	nitrofurantoin	stateIJE	0.115164
K. oxytoca	nitrofurantoin	stateIWK	0.304385
K. oxytoca	nitrofurantoin	stateJBF	0.372513
K. oxytoca	nitrofurantoin	stateKFE	0.114134
K. oxytoca	nitrofurantoin	stateLMH	0.19
K. oxytoca	nitrofurantoin	stateLWR	0.094034
K. oxytoca	nitrofurantoin	stateMMO	0.27563
K. oxytoca	nitrofurantoin	stateNWF	0.220225
K. oxytoca	nitrofurantoin	stateOUP	0.204247
K. oxytoca	nitrofurantoin	statePIO	0.170925
K. oxytoca	nitrofurantoin	statePJJ	0.202787
K. oxytoca	nitrofurantoin	stateSHP	0.290718
K. oxytoca	nitrofurantoin	stateSLZ	0
K. oxytoca	nitrofurantoin	stateSNB	0.329851
K. oxytoca	nitrofurantoin	stateSTP	0.23673
K. oxytoca	nitrofurantoin	stateTMR	0.254982
K. oxytoca	nitrofurantoin	stateTOE	0.122078
K. oxytoca	nitrofurantoin	stateUMX	0.224286
K. oxytoca	nitrofurantoin	stateVIE	0.180981
K. oxytoca	nitrofurantoin	stateVUS	0.209383
K. oxytoca	nitrofurantoin	stateWFM	0.18
K. oxytoca	nitrofurantoin	stateWPV	0.369556
K. oxytoca	nitrofurantoin	stateXYX	0.212166
K. oxytoca	nitrofurantoin	stateYJD	0.16
K. oxytoca	nitrofurantoin	stateYUW	0.058905
K. oxytoca	nitrofurantoin	stateYVE	0.213926
K. oxytoca	nitrofurantoin	stateZWS	0.200794
K. oxytoca	quinolone	stateCCZ	0.025336
K. oxytoca	quinolone	stateCUX	0.016381
K. oxytoca	quinolone	stateCWD	0.03
K. oxytoca	quinolone	stateCYL	0.023396
K. oxytoca	quinolone	stateELN	0.01875
K. oxytoca	quinolone	stateEPB	0.065391
K. oxytoca	quinolone	stateEVG	0.028412
K. oxytoca	quinolone	stateGKW	0.013652
K. oxytoca	quinolone	stateHQX	0.014545
K. oxytoca	quinolone	stateIJE	0.09025
K. oxytoca	quinolone	stateIWK	0.004507
K. oxytoca	quinolone	stateJBF	0.021026
K. oxytoca	quinolone	stateKFE	0.025711
K. oxytoca	quinolone	stateLJC	0
K. oxytoca	quinolone	stateLMH	0.03
K. oxytoca	quinolone	stateLWR	0.047597
K. oxytoca	quinolone	stateMMO	0.00291
K. oxytoca	quinolone	stateNWF	0.015377
K. oxytoca	quinolone	stateOUP	0.049102
K. oxytoca	quinolone	statePIO	0.007347
K. oxytoca	quinolone	statePJJ	0.047914
K. oxytoca	quinolone	stateSHP	0.06633
K. oxytoca	quinolone	stateSLZ	0
K. oxytoca	quinolone	stateSNB	0.020211
K. oxytoca	quinolone	stateSTP	0.013263
K. oxytoca	quinolone	stateTMR	0.014058
K. oxytoca	quinolone	stateTOE	0.010693
K. oxytoca	quinolone	stateUEQ	0.01
K. oxytoca	quinolone	stateUMX	0.026657
K. oxytoca	quinolone	stateVIE	0.017122
K. oxytoca	quinolone	stateVUS	0
K. oxytoca	quinolone	stateWFM	0.08
K. oxytoca	quinolone	stateWPV	0.047154
K. oxytoca	quinolone	stateXYX	0.023168
K. oxytoca	quinolone	stateYJD	0
K. oxytoca	quinolone	stateYUW	0.066714
K. oxytoca	quinolone	stateYVE	0.0161
K. oxytoca	quinolone	stateZWS	0.049781
K. oxytoca	tmpsmx	stateCCZ	0.067146
K. oxytoca	tmpsmx	stateCUX	0.056381
K. oxytoca	tmpsmx	stateCWD	0.04
K. oxytoca	tmpsmx	stateCYL	0.038505
K. oxytoca	tmpsmx	stateELN	0.032812
K. oxytoca	tmpsmx	stateEPB	0.12601
K. oxytoca	tmpsmx	stateEVG	0.097973
K. oxytoca	tmpsmx	stateGKW	0.030924
K. oxytoca	tmpsmx	stateHQX	0.04
K. oxytoca	tmpsmx	stateIJE	0.074444
K. oxytoca	tmpsmx	stateIWK	0.043662
K. oxytoca	tmpsmx	stateJBF	0.042325
K. oxytoca	tmpsmx	stateKFE	0.086585
K. oxytoca	tmpsmx	stateLJC	0.065
K. oxytoca	tmpsmx	stateLMH	0.07
K. oxytoca	tmpsmx	stateLWR	0.060773
K. oxytoca	tmpsmx	stateMMO	0.085714
K. oxytoca	tmpsmx	stateNWF	0.043019
K. oxytoca	tmpsmx	stateOUP	0.071852
K. oxytoca	tmpsmx	statePIO	0.040272
K. oxytoca	tmpsmx	statePJJ	0.054011
K. oxytoca	tmpsmx	stateSHP	0.084714
K. oxytoca	tmpsmx	stateSLZ	0.08
K. oxytoca	tmpsmx	stateSNB	0.057564
K. oxytoca	tmpsmx	stateSTP	0.052366
K. oxytoca	tmpsmx	stateTMR	0.048297
K. oxytoca	tmpsmx	stateTOE	0.079003
K. oxytoca	tmpsmx	stateUEQ	0.01
K. oxytoca	tmpsmx	stateUMX	0.080717
K. oxytoca	tmpsmx	stateVIE	0.030397
K. oxytoca	tmpsmx	stateVUS	0.00716
K. oxytoca	tmpsmx	stateWFM	0.12
K. oxytoca	tmpsmx	stateWPV	0.04374
K. oxytoca	tmpsmx	stateXYX	0.066527
K. oxytoca	tmpsmx	stateYJD	0.08
K. oxytoca	tmpsmx	stateYUW	0.045476
K. oxytoca	tmpsmx	stateYVE	0.047129
K. oxytoca	tmpsmx	stateZWS	0.070994
K. pneumoniae	beta_lactam	stateBFU	0.229866
K. pneumoniae	beta_lactam	stateCCZ	0.307222
K. pneumoniae	beta_lactam	stateCUX	0.102915
K. pneumoniae	beta_lactam	stateCWD	0.195099
K. pneumoniae	beta_lactam	stateCYL	0.353966
K. pneumoniae	beta_lactam	stateELN	0.07236
K. pneumoniae	beta_lactam	stateEPB	0.241686
K. pneumoniae	beta_lactam	stateERZ	0.268
K. pneumoniae	beta_lactam	stateEVG	0.095888
K. pneumoniae	beta_lactam	stateGKW	0.102603
K. pneumoniae	beta_lactam	stateHMP	0.463333
K. pneumoniae	beta_lactam	stateHQX	0.182981
K. pneumoniae	beta_lactam	stateIJE	0.389289
K. pneumoniae	beta_lactam	stateIWK	0.225542
K. pneumoniae	beta_lactam	stateJBF	0.171157
K. pneumoniae	beta_lactam	stateKFE	0.332187
K. pneumoniae	beta_lactam	stateLJC	0.225645
K. pneumoniae	beta_lactam	stateLMH	0.105041
K. pneumoniae	beta_lactam	stateLWR	0.342291
K. pneumoniae	beta_lactam	stateMMO	0.12878
K. pneumoniae	beta_lactam	stateNWF	0.159216
K. pneumoniae	beta_lactam	stateOUP	0.095351
K. pneumoniae	beta_lactam	statePIO	0.310368
K. pneumoniae	beta_lactam	statePJJ	0.053661
K. pneumoniae	beta_lactam	stateRHV	0.206923
K. pneumoniae	beta_lactam	stateSHP	0.169873
K. pneumoniae	beta_lactam	stateSLZ	0.39962
K. pneumoniae	beta_lactam	stateSNB	0.304339
K. pneumoniae	beta_lactam	stateSTP	0.113612
K. pneumoniae	beta_lactam	stateTGK	0.078379
K. pneumoniae	beta_lactam	stateTMR	0.249522
K. pneumoniae	beta_lactam	stateTOE	0.07869
K. pneumoniae	beta_lactam	stateUEQ	0.135
K. pneumoniae	beta_lactam	stateUMX	0.278151
K. pneumoniae	beta_lactam	stateVIE	0.124371
K. pneumoniae	beta_lactam	stateVUS	0.38435
K. pneumoniae	beta_lactam	stateWFM	0.1
K. pneumoniae	beta_lactam	stateWPV	0.281417
K. pneumoniae	beta_lactam	stateXYX	0.307038
K. pneumoniae	beta_lactam	stateYJD	0.356667
K. pneumoniae	beta_lactam	stateYUW	0.13462
K. pneumoniae	beta_lactam	stateYVE	0.254317
K. pneumoniae	beta_lactam	stateZWS	0.329988
K. pneumoniae	cephalosporin	stateBFU	0.076039
K. pneumoniae	cephalosporin	stateCCZ	0.064526
K. pneumoniae	cephalosporin	stateCUX	0.042212
K. pneumoniae	cephalosporin	stateCWD	0.032781
K. pneumoniae	cephalosporin	stateCYL	0.070007
K. pneumoniae	cephalosporin	stateELN	0.036783
K. pneumoniae	cephalosporin	stateEPB	0.128807
K. pneumoniae	cephalosporin	stateERZ	0.295
K. pneumoniae	cephalosporin	stateEVG	0.069198
K. pneumoniae	cephalosporin	stateGKW	0.032528
K. pneumoniae	cephalosporin	stateHMP	0.148
K. pneumoniae	cephalosporin	stateHQX	0.042399
K. pneumoniae	cephalosporin	stateIJE	0.075836
K. pneumoniae	cephalosporin	stateIWK	0.154905
K. pneumoniae	cephalosporin	stateJBF	0.051176
K. pneumoniae	cephalosporin	stateKFE	0.032056
K. pneumoniae	cephalosporin	stateLJC	0.096695
K. pneumoniae	cephalosporin	stateLMH	0.015093
K. pneumoniae	cephalosporin	stateLWR	0.097906000000000007
K. pneumoniae	cephalosporin	stateMMO	0.068457
K. pneumoniae	cephalosporin	stateNWF	0.151819
K. pneumoniae	cephalosporin	stateOUP	0.047355
K. pneumoniae	cephalosporin	statePIO	0.038669
K. pneumoniae	cephalosporin	statePJJ	0.058796
K. pneumoniae	cephalosporin	stateQES	0.33
K. pneumoniae	cephalosporin	stateRHV	0.059119
K. pneumoniae	cephalosporin	stateSHP	0.070317
K. pneumoniae	cephalosporin	stateSLZ	0.092659
K. pneumoniae	cephalosporin	stateSNB	0.055821
K. pneumoniae	cephalosporin	stateSTP	0.035874
K. pneumoniae	cephalosporin	stateTGK	0.065375
K. pneumoniae	cephalosporin	stateTMR	0.017536
K. pneumoniae	cephalosporin	stateTOE	0.017455
K. pneumoniae	cephalosporin	stateUEQ	0.07
K. pneumoniae	cephalosporin	stateUMX	0.08971
K. pneumoniae	cephalosporin	stateVIE	0.035255
K. pneumoniae	cephalosporin	stateVUS	0.01122
K. pneumoniae	cephalosporin	stateWFM	0.043333000000000003
K. pneumoniae	cephalosporin	stateWPV	0.094568
K. pneumoniae	cephalosporin	stateXYX	0.07243
K. pneumoniae	cephalosporin	stateYJD	0.006667
K. pneumoniae	cephalosporin	stateYUW	0.045499
K. pneumoniae	cephalosporin	stateYVE	0.080336
K. pneumoniae	cephalosporin	stateZWS	0.096444
K. pneumoniae	nitrofurantoin	stateBFU	0.569912
K. pneumoniae	nitrofurantoin	stateCCZ	0.648052
K. pneumoniae	nitrofurantoin	stateCUX	0.404654
K. pneumoniae	nitrofurantoin	stateCWD	0.654649
K. pneumoniae	nitrofurantoin	stateCYL	0.585152
K. pneumoniae	nitrofurantoin	stateELN	0.453101
K. pneumoniae	nitrofurantoin	stateEPB	0.61849
K. pneumoniae	nitrofurantoin	stateERZ	0.41
K. pneumoniae	nitrofurantoin	stateEVG	0.228581
K. pneumoniae	nitrofurantoin	stateGKW	0.566734
K. pneumoniae	nitrofurantoin	stateHQX	0.624102
K. pneumoniae	nitrofurantoin	stateIJE	0.495657
K. pneumoniae	nitrofurantoin	stateIWK	0.764905
K. pneumoniae	nitrofurantoin	stateJBF	0.529802
K. pneumoniae	nitrofurantoin	stateKFE	0.605084
K. pneumoniae	nitrofurantoin	stateLJC	0.554189
K. pneumoniae	nitrofurantoin	stateLMH	0.654274
K. pneumoniae	nitrofurantoin	stateLWR	0.471231
K. pneumoniae	nitrofurantoin	stateMMO	0.713535
K. pneumoniae	nitrofurantoin	stateNWF	0.700833
K. pneumoniae	nitrofurantoin	stateOUP	0.609329
K. pneumoniae	nitrofurantoin	statePIO	0.364264
K. pneumoniae	nitrofurantoin	statePJJ	0.630968
K. pneumoniae	nitrofurantoin	stateQES	0.78
K. pneumoniae	nitrofurantoin	stateRHV	0.69
K. pneumoniae	nitrofurantoin	stateSHP	0.656837
K. pneumoniae	nitrofurantoin	stateSLZ	0.720893
K. pneumoniae	nitrofurantoin	stateSNB	0.683393
K. pneumoniae	nitrofurantoin	stateSTP	0.633021
K. pneumoniae	nitrofurantoin	stateTGK	0.670672
K. pneumoniae	nitrofurantoin	stateTMR	0.711981
K. pneumoniae	nitrofurantoin	stateTOE	0.544077
K. pneumoniae	nitrofurantoin	stateUMX	0.696898
K. pneumoniae	nitrofurantoin	stateVIE	0.602356
K. pneumoniae	nitrofurantoin	stateVUS	0.706585
K. pneumoniae	nitrofurantoin	stateWPV	0.611082
K. pneumoniae	nitrofurantoin	stateXYX	0.61135
K. pneumoniae	nitrofurantoin	stateYJD	0.53
K. pneumoniae	nitrofurantoin	stateYUW	0.426265
K. pneumoniae	nitrofurantoin	stateYVE	0.589094
K. pneumoniae	nitrofurantoin	stateZWS	0.589929
K. pneumoniae	quinolone	stateBFU	0.058822
K. pneumoniae	quinolone	stateCCZ	0.046952
K. pneumoniae	quinolone	stateCUX	0.029551
K. pneumoniae	quinolone	stateCWD	0.033254
K. pneumoniae	quinolone	stateCYL	0.061883
K. pneumoniae	quinolone	stateELN	0.035321
K. pneumoniae	quinolone	stateEPB	0.093487
K. pneumoniae	quinolone	stateERZ	0.04
K. pneumoniae	quinolone	stateEVG	0.045575
K. pneumoniae	quinolone	stateGKW	0.028481
K. pneumoniae	quinolone	stateHMP	0.09
K. pneumoniae	quinolone	stateHQX	0.020194
K. pneumoniae	quinolone	stateIJE	0.073946
K. pneumoniae	quinolone	stateIWK	0.130328
K. pneumoniae	quinolone	stateJBF	0.022661
K. pneumoniae	quinolone	stateKFE	0.023225
K. pneumoniae	quinolone	stateLJC	0.066538
K. pneumoniae	quinolone	stateLMH	0.018789
K. pneumoniae	quinolone	stateLWR	0.083744
K. pneumoniae	quinolone	stateMMO	0.03817
K. pneumoniae	quinolone	stateNWF	0.144561
K. pneumoniae	quinolone	stateOUP	0.062678
K. pneumoniae	quinolone	statePIO	0.029394
K. pneumoniae	quinolone	statePJJ	0.052558
K. pneumoniae	quinolone	stateQES	0.33
K. pneumoniae	quinolone	stateRHV	0.061122
K. pneumoniae	quinolone	stateSHP	0.047936
K. pneumoniae	quinolone	stateSLZ	0.068937
K. pneumoniae	quinolone	stateSNB	0.051261
K. pneumoniae	quinolone	stateSTP	0.023058
K. pneumoniae	quinolone	stateTGK	0.041107
K. pneumoniae	quinolone	stateTMR	0.024669
K. pneumoniae	quinolone	stateTOE	0.016444
K. pneumoniae	quinolone	stateUEQ	0.09
K. pneumoniae	quinolone	stateUMX	0.083326
K. pneumoniae	quinolone	stateVIE	0.02665
K. pneumoniae	quinolone	stateVUS	0.02
K. pneumoniae	quinolone	stateWFM	0.03
K. pneumoniae	quinolone	stateWPV	0.128464
K. pneumoniae	quinolone	stateXYX	0.044855
K. pneumoniae	quinolone	stateYJD	0.01
K. pneumoniae	quinolone	stateYUW	0.036435
K. pneumoniae	quinolone	stateYVE	0.073623
K. pneumoniae	quinolone	stateZWS	0.09933
K. pneumoniae	tmpsmx	stateBFU	0.090936
K. pneumoniae	tmpsmx	stateCCZ	0.093553
K. pneumoniae	tmpsmx	stateCUX	0.110676
K. pneumoniae	tmpsmx	stateCWD	0.072121
K. pneumoniae	tmpsmx	stateCYL	0.092066
K. pneumoniae	tmpsmx	stateELN	0.105886
K. pneumoniae	tmpsmx	stateEPB	0.162996
K. pneumoniae	tmpsmx	stateERZ	0.1
K. pneumoniae	tmpsmx	stateEVG	0.101855
K. pneumoniae	tmpsmx	stateGKW	0.064446
K. pneumoniae	tmpsmx	stateHMP	0.16
K. pneumoniae	tmpsmx	stateHQX	0.072306
K. pneumoniae	tmpsmx	stateIJE	0.104976
K. pneumoniae	tmpsmx	stateIWK	0.174269
K. pneumoniae	tmpsmx	stateJBF	0.062004
K. pneumoniae	tmpsmx	stateKFE	0.096874
K. pneumoniae	tmpsmx	stateLJC	0.13211
K. pneumoniae	tmpsmx	stateLMH	0.04214
K. pneumoniae	tmpsmx	stateLWR	0.137488
K. pneumoniae	tmpsmx	stateMMO	0.109704
K. pneumoniae	tmpsmx	stateNWF	0.183738
K. pneumoniae	tmpsmx	stateOUP	0.090511
K. pneumoniae	tmpsmx	statePIO	0.086358
K. pneumoniae	tmpsmx	statePJJ	0.091249
K. pneumoniae	tmpsmx	stateQES	0.28
K. pneumoniae	tmpsmx	stateRHV	0.087756
K. pneumoniae	tmpsmx	stateSHP	0.094196
K. pneumoniae	tmpsmx	stateSLZ	0.10437
K. pneumoniae	tmpsmx	stateSNB	0.114065
K. pneumoniae	tmpsmx	stateSTP	0.054639
K. pneumoniae	tmpsmx	stateTGK	0.067826
K. pneumoniae	tmpsmx	stateTMR	0.080413
K. pneumoniae	tmpsmx	stateTOE	0.066125
K. pneumoniae	tmpsmx	stateUEQ	0.11
K. pneumoniae	tmpsmx	stateUMX	0.144154
K. pneumoniae	tmpsmx	stateVIE	0.063042
K. pneumoniae	tmpsmx	stateVUS	0.056829
K. pneumoniae	tmpsmx	stateWFM	0.07
K. pneumoniae	tmpsmx	stateWPV	0.166816
K. pneumoniae	tmpsmx	stateXYX	0.106758
K. pneumoniae	tmpsmx	stateYJD	0.05
K. pneumoniae	tmpsmx	stateYUW	0.09473
K. pneumoniae	tmpsmx	stateYVE	0.118092
K. pneumoniae	tmpsmx	stateZWS	0.126803
Morganella	beta_lactam	stateCCZ	0.623562
Morganella	beta_lactam	stateCUX	0.39
Morganella	beta_lactam	stateCWD	0.636667
Morganella	beta_lactam	stateCYL	0.03589
Morganella	beta_lactam	stateEPB	0.702849
Morganella	beta_lactam	stateERZ	0.582296
Morganella	beta_lactam	stateEVG	0.466552
Morganella	beta_lactam	stateGKW	0.625791
Morganella	beta_lactam	stateIJE	0.535305
Morganella	beta_lactam	stateIWK	0.517826
Morganella	beta_lactam	stateJBF	0
Morganella	beta_lactam	stateKFE	0.745989
Morganella	beta_lactam	stateLJC	0.556326
Morganella	beta_lactam	stateLWR	0.5
Morganella	beta_lactam	stateMMO	0.332274
Morganella	beta_lactam	stateNWF	0
Morganella	beta_lactam	stateOUP	0.313506
Morganella	beta_lactam	statePIO	0.291594
Morganella	beta_lactam	stateRHV	0.465
Morganella	beta_lactam	stateSHP	0.390357
Morganella	beta_lactam	stateSLZ	0.53
Morganella	beta_lactam	stateSNB	0.151423
Morganella	beta_lactam	stateTMR	0.384635
Morganella	beta_lactam	stateTOE	0.07
Morganella	beta_lactam	stateUEQ	0.04
Morganella	beta_lactam	stateUMX	0.596955
Morganella	beta_lactam	stateVIE	0.43143
Morganella	beta_lactam	stateVUS	0.47
Morganella	beta_lactam	stateWPV	0.532409
Morganella	beta_lactam	stateXYX	0.69747
Morganella	beta_lactam	stateYJD	0.66
Morganella	beta_lactam	stateYUW	0.006395
Morganella	beta_lactam	stateYVE	0.27575
Morganella	beta_lactam	stateZWS	0.670306
P. aeruginosa	beta_lactam	stateBFU	0.034292
P. aeruginosa	beta_lactam	stateCCZ	0.294034
P. aeruginosa	beta_lactam	stateCUX	0.082357
P. aeruginosa	beta_lactam	stateCWD	0.06252
P. aeruginosa	beta_lactam	stateCYL	0.517152
P. aeruginosa	beta_lactam	stateELN	0.033564
P. aeruginosa	beta_lactam	stateEPB	0.131824
P. aeruginosa	beta_lactam	stateERZ	0.054497
P. aeruginosa	beta_lactam	stateEVG	0.113794
P. aeruginosa	beta_lactam	stateGKW	0.009304
P. aeruginosa	beta_lactam	stateHMP	0.18
P. aeruginosa	beta_lactam	stateHQX	0.088293
P. aeruginosa	beta_lactam	stateIJE	0.337013
P. aeruginosa	beta_lactam	stateIWK	0.178079
P. aeruginosa	beta_lactam	stateJBF	0.143577
P. aeruginosa	beta_lactam	stateKFE	0.056566
P. aeruginosa	beta_lactam	stateLJC	0.072778
P. aeruginosa	beta_lactam	stateLMH	0.027076
P. aeruginosa	beta_lactam	stateLWR	0.065049
P. aeruginosa	beta_lactam	stateMMO	0.072756
P. aeruginosa	beta_lactam	stateNWF	0.331042
P. aeruginosa	beta_lactam	stateOUP	0.176679
P. aeruginosa	beta_lactam	statePIO	0.076495
P. aeruginosa	beta_lactam	statePJJ	0.065202
P. aeruginosa	beta_lactam	stateQES	0
P. aeruginosa	beta_lactam	stateRHV	0.132997
P. aeruginosa	beta_lactam	stateSHP	0.07728
P. aeruginosa	beta_lactam	stateSLZ	0.082762
P. aeruginosa	beta_lactam	stateSNB	0.161789
P. aeruginosa	beta_lactam	stateSTP	0.074639
P. aeruginosa	beta_lactam	stateTGK	0.064833
P. aeruginosa	beta_lactam	stateTMR	0.122044
P. aeruginosa	beta_lactam	stateTOE	0.048205
P. aeruginosa	beta_lactam	stateUEQ	0.11
P. aeruginosa	beta_lactam	stateUMX	0.174026
P. aeruginosa	beta_lactam	stateVIE	0.078286
P. aeruginosa	beta_lactam	stateVUS	0.153758
P. aeruginosa	beta_lactam	stateWFM	0.02
P. aeruginosa	beta_lactam	stateWPV	0.133369
P. aeruginosa	beta_lactam	stateXYX	0.294884
P. aeruginosa	beta_lactam	stateYJD	0.13
P. aeruginosa	beta_lactam	stateYUW	0.054205
P. aeruginosa	beta_lactam	stateYVE	0.11194
P. aeruginosa	beta_lactam	stateZWS	0.094895
P. aeruginosa	cephalosporin	stateBFU	0.042592
P. aeruginosa	cephalosporin	stateCCZ	0.254458
P. aeruginosa	cephalosporin	stateCUX	0.094907
P. aeruginosa	cephalosporin	stateCWD	0.31383
P. aeruginosa	cephalosporin	stateCYL	0.466856
P. aeruginosa	cephalosporin	stateELN	0.131057
P. aeruginosa	cephalosporin	stateEPB	0.145514
P. aeruginosa	cephalosporin	stateERZ	0.089245
P. aeruginosa	cephalosporin	stateEVG	0.154505
P. aeruginosa	cephalosporin	stateGKW	0.115638
P. aeruginosa	cephalosporin	stateHMP	0.16
P. aeruginosa	cephalosporin	stateHQX	0.062533
P. aeruginosa	cephalosporin	stateIJE	0.385097
P. aeruginosa	cephalosporin	stateIWK	0.190971
P. aeruginosa	cephalosporin	stateJBF	0.147306
P. aeruginosa	cephalosporin	stateKFE	0.121098
P. aeruginosa	cephalosporin	stateLJC	0.197855
P. aeruginosa	cephalosporin	stateLMH	0.11746
P. aeruginosa	cephalosporin	stateLWR	0.262349
P. aeruginosa	cephalosporin	stateMMO	0.090659
P. aeruginosa	cephalosporin	stateNWF	0.211458
P. aeruginosa	cephalosporin	stateOUP	0.146597
P. aeruginosa	cephalosporin	statePIO	0.124551
P. aeruginosa	cephalosporin	statePJJ	0.120024
P. aeruginosa	cephalosporin	stateQES	0.165
P. aeruginosa	cephalosporin	stateRHV	0.336684
P. aeruginosa	cephalosporin	stateSHP	0.095236
P. aeruginosa	cephalosporin	stateSLZ	0.186054
P. aeruginosa	cephalosporin	stateSNB	0.107908
P. aeruginosa	cephalosporin	stateSTP	0.052118
P. aeruginosa	cephalosporin	stateTGK	0.100583
P. aeruginosa	cephalosporin	stateTMR	0.095589
P. aeruginosa	cephalosporin	stateTOE	0.06775
P. aeruginosa	cephalosporin	stateUEQ	0.07
P. aeruginosa	cephalosporin	stateUMX	0.181132
P. aeruginosa	cephalosporin	stateVIE	0.138487
P. aeruginosa	cephalosporin	stateVUS	0.167231
P. aeruginosa	cephalosporin	stateWFM	0.05
P. aeruginosa	cephalosporin	stateWPV	0.193664
P. aeruginosa	cephalosporin	stateXYX	0.245666
P. aeruginosa	cephalosporin	stateYJD	0.15
P. aeruginosa	cephalosporin	stateYUW	0.142638
P. aeruginosa	cephalosporin	stateYVE	0.165897
P. aeruginosa	cephalosporin	stateZWS	0.184722
P. aeruginosa	quinolone	stateBFU	0.17601
P. aeruginosa	quinolone	stateCCZ	0.277748
P. aeruginosa	quinolone	stateCUX	0.213569
P. aeruginosa	quinolone	stateCWD	0.215591
P. aeruginosa	quinolone	stateCYL	0.303471
P. aeruginosa	quinolone	stateELN	0.165577
P. aeruginosa	quinolone	stateEPB	0.191072
P. aeruginosa	quinolone	stateERZ	0.184006
P. aeruginosa	quinolone	stateEVG	0.218936
P. aeruginosa	quinolone	stateGKW	0.22779
P. aeruginosa	quinolone	stateHMP	0.24
P. aeruginosa	quinolone	stateHQX	0.168373
P. aeruginosa	quinolone	stateIJE	0.318718
P. aeruginosa	quinolone	stateIWK	0.3381
P. aeruginosa	quinolone	stateJBF	0.225228
P. aeruginosa	quinolone	stateKFE	0.176912
P. aeruginosa	quinolone	stateLJC	0.263386
P. aeruginosa	quinolone	stateLMH	0.189898
P. aeruginosa	quinolone	stateLWR	0.257563
P. aeruginosa	quinolone	stateMMO	0.220598
P. aeruginosa	quinolone	stateNWF	0.383505
P. aeruginosa	quinolone	stateOUP	0.305294
P. aeruginosa	quinolone	statePIO	0.211515
P. aeruginosa	quinolone	statePJJ	0.318765
P. aeruginosa	quinolone	stateQES	0.31
P. aeruginosa	quinolone	stateRHV	0.341124
P. aeruginosa	quinolone	stateSHP	0.246079
P. aeruginosa	quinolone	stateSLZ	0.234918
P. aeruginosa	quinolone	stateSNB	0.184331
P. aeruginosa	quinolone	stateSTP	0.234624
P. aeruginosa	quinolone	stateTGK	0.158417
P. aeruginosa	quinolone	stateTMR	0.223052
P. aeruginosa	quinolone	stateTOE	0.129918
P. aeruginosa	quinolone	stateUEQ	0.2
P. aeruginosa	quinolone	stateUMX	0.232315
P. aeruginosa	quinolone	stateVIE	0.218511
P. aeruginosa	quinolone	stateVUS	0.183758
P. aeruginosa	quinolone	stateWFM	0.24
P. aeruginosa	quinolone	stateWPV	0.365366
P. aeruginosa	quinolone	stateXYX	0.170451
P. aeruginosa	quinolone	stateYJD	0.36
P. aeruginosa	quinolone	stateYUW	0.30838
P. aeruginosa	quinolone	stateYVE	0.251745
P. aeruginosa	quinolone	stateZWS	0.373534
P. mirabilis	beta_lactam	stateBFU	0.131143
P. mirabilis	beta_lactam	stateCCZ	0.083983
P. mirabilis	beta_lactam	stateCUX	0.119683
P. mirabilis	beta_lactam	stateCWD	0.153333
P. mirabilis	beta_lactam	stateCYL	0.113582
P. mirabilis	beta_lactam	stateELN	0.015423
P. mirabilis	beta_lactam	stateEPB	0.128418
P. mirabilis	beta_lactam	stateERZ	0.123122
P. mirabilis	beta_lactam	stateEVG	0.094995
P. mirabilis	beta_lactam	stateGKW	0.062134
P. mirabilis	beta_lactam	stateHQX	0.257933
P. mirabilis	beta_lactam	stateIJE	0.086119
P. mirabilis	beta_lactam	stateIWK	0.066615
P. mirabilis	beta_lactam	stateJBF	0.114392
P. mirabilis	beta_lactam	stateKFE	0.109779
P. mirabilis	beta_lactam	stateLJC	0.076834
P. mirabilis	beta_lactam	stateLMH	0.114225
P. mirabilis	beta_lactam	stateLWR	0.192978
P. mirabilis	beta_lactam	stateMMO	0.167571
P. mirabilis	beta_lactam	stateNWF	0.022467
P. mirabilis	beta_lactam	stateOUP	0.146081
P. mirabilis	beta_lactam	statePIO	0.070799
P. mirabilis	beta_lactam	statePJJ	0.149298
P. mirabilis	beta_lactam	stateRHV	0.09531
P. mirabilis	beta_lactam	stateSHP	0.045208
P. mirabilis	beta_lactam	stateSLZ	0.076364
P. mirabilis	beta_lactam	stateSNB	0.103819
P. mirabilis	beta_lactam	stateSTP	0.106789
P. mirabilis	beta_lactam	stateTGK	0.023286
P. mirabilis	beta_lactam	stateTMR	0.065522
P. mirabilis	beta_lactam	stateTOE	0.068501
P. mirabilis	beta_lactam	stateUEQ	0.066667
P. mirabilis	beta_lactam	stateUMX	0.125257
P. mirabilis	beta_lactam	stateVIE	0.096851
P. mirabilis	beta_lactam	stateVUS	0.067855
P. mirabilis	beta_lactam	stateWFM	0.16
P. mirabilis	beta_lactam	stateWPV	0.110514
P. mirabilis	beta_lactam	stateXYX	0.071739
P. mirabilis	beta_lactam	stateYJD	0.21
P. mirabilis	beta_lactam	stateYUW	0.073017
P. mirabilis	beta_lactam	stateYVE	0.097167
P. mirabilis	beta_lactam	stateZWS	0.125817
P. mirabilis	cephalosporin	stateBFU	0.2104
P. mirabilis	cephalosporin	stateCCZ	0.077874
P. mirabilis	cephalosporin	stateCUX	0.17822
P. mirabilis	cephalosporin	stateCWD	0.1575
P. mirabilis	cephalosporin	stateCYL	0.085547
P. mirabilis	cephalosporin	stateELN	0.002514
P. mirabilis	cephalosporin	stateEPB	0.180157
P. mirabilis	cephalosporin	stateERZ	0.152348
P. mirabilis	cephalosporin	stateEVG	0.052768
P. mirabilis	cephalosporin	stateGKW	0.050087
P. mirabilis	cephalosporin	stateHQX	0.24871
P. mirabilis	cephalosporin	stateIJE	0.089118
P. mirabilis	cephalosporin	stateIWK	0.071512
P. mirabilis	cephalosporin	stateJBF	0.11712
P. mirabilis	cephalosporin	stateKFE	0.036095
P. mirabilis	cephalosporin	stateLJC	0.070308
[truncated: 842 more rows]
